# Supplementary material for: Dataset of knowledge, attitude, practices and psychological implications of healthcare workers in Pakistan during COVID-19 pandemic
Source: Data Brief. 2020 Sep 1;32:106234. doi: 10.1016/j.dib.2020.106234 (PMC7462453; doi:10.1016/j.dib.2020.106234)
Supplement: Supplementary file 1 [file mmc1.xlsx]

## Sheet: Sheet1
Profession	Age	Gender	Marital Status	Work Experience	Number of Siblings	Sources of information about COVID-19	K1	K2	K3	K4	K5	K6	K7	K8	K9	K10	K11	A1	A2	A3	A4	A5	P1	P2	P3	P4	P5	P6	PI1	PI2	PI3	PI4	PI5	PI6	PI7	PI8	PI9	PI10	PI11	PI12
Medical Lab Technologist	≤ 30 Years	Male	Single	2-5 years	4 or more	Posts and videos on social media like Facebook & Twitter	No	No	Yes	Yes	Yes	No	Yes	Yes	Yes	Yes	Yes	Yes	Yes	Yes	No	Yes	3 or more times a day	3 or more times a day	Never	Yes	Yes	Yes	No	Yes	Yes	Yes	Yes	No	Yes	Yes	No	Yes	Yes	No
Medical Lab Technologist	≤ 30 Years	Male	Single	5-10 years	4 or more	Official websites of WHO & CDC	Yes	No	Yes	Yes	Yes	Yes	Yes	No	I don't Know	Yes	No	Yes	Yes	Yes	No	Yes	1 times a day	3 or more times a day	01 in week	Yes	Yes	Yes	Yes	No	No	Yes	Yes	Yes	Yes	No	No	Yes	Yes	No
Others	≤ 30 Years	Male	Single	5-10 years	3	Posts and videos on social media like Facebook & Twitter	No	No	No	No	Yes	Yes	Yes	I don't Know	No	Yes	No	Yes	Yes	Yes	Yes	Yes	Never	3 or more times a day	02 in day	Yes	Yes	No	No	Yes	Yes	No	No	No	Yes	No	No	No	No	Yes
Doctor	≤ 30 Years	Male	Married	2-5 years	1	Official websites of WHO & CDC	No	No	Yes	No	Yes	Yes	Yes	No	Yes	Yes	Yes	No	Yes	Yes	No	Yes	3 or more times a day	3 or more times a day	01 in week	Yes	No	Yes	Yes	Yes	No	No	Yes	Yes	Yes	Yes	No	No	Yes	No
Medical Lab Technologist	≤ 30 Years	Female	Single	2-5 years	4 or more	Official websites of WHO & CDC	Yes	No	Yes	No	Yes	No	Yes	Yes	No	Yes	Yes	Yes	Yes	Yes	No	Yes	Never	3 or more times a day	Never	Yes	Yes	Yes	No	Yes	Yes	No	Yes	No	No	No	No	No	Yes	No
Medical Lab Technologist	≤ 30 Years	Female	Single	2-5 years	4 or more	Posts and videos on social media like Facebook & Twitter	Yes	No	Yes	No	Yes	No	Yes	I don't Know	I don't Know	Yes	Yes	Yes	Yes	Yes	No	No	Never	3 or more times a day	01 in week	Yes	Sometime	Yes	No	Yes	Yes	No	Yes	No	No	No	No	No	Yes	No
Doctor	> 30 Years	Male	Married	10 or more years	4 or more	Newspaper and television shows	No	No	Yes	I don’t Know	Yes	I don’t Know	Yes	I don't Know	No	Yes	No	Yes	Yes	Yes	No	Yes	Never	3 or more times a day	01 in day	Yes	Yes	Yes	Yes	Yes	No	No	Yes	No	No	No	No	No	Yes	No
Others	> 30 Years	Male	Married	10 or more years	3	Official websites of WHO & CDC	Yes	No	Yes	Yes	Yes	No	Yes	I don't Know	Yes	Yes	I don't Know	Yes	I don't know	Yes	Yes	Yes	Never	3 or more times a day	01 in day	Yes	Yes	Yes	Yes	Yes	Yes	Yes	No	No	Yes	No	No	No	Yes	No
Doctor	≤ 30 Years	Male	Single	2-5 years	4 or more	Official websites of WHO & CDC	Yes	No	Yes	Yes	Yes	Yes	Yes	No	Yes	Yes	Yes	Yes	Yes	Yes	No	Yes	Never	3 or more times a day	03 or more in day	Yes	Yes	Yes	Yes	Yes	Yes	Yes	Yes	Yes	Yes	Yes	No	Yes	Yes	No
Medical Lab Technologist	≤ 30 Years	Female	Single	2-5 years	1	Conversation at work place, with family and friends	Yes	No	Yes	Yes	Yes	Yes	No	No	Yes	Yes	No	Yes	Yes	Yes	No	Yes	1 times a day	3 or more times a day	Never	Yes	Yes	Yes	No	Yes	Yes	Yes	Yes	No	Yes	Yes	Yes	No	Yes	No
Doctor	≤ 30 Years	Male	Single	2-5 years	3	Posts and videos on social media like Facebook & Twitter	No	No	No	No	Yes	No	Yes	No	Yes	Yes	No	No	Yes	Yes	No	No	Never	3 or more times a day	Never	Yes	No	Yes	No	Yes	No	Yes	Yes	No	No	Yes	No	No	No	No
Doctor	≤ 30 Years	Male	Single	5-10 years	2	Consultation with Doctors & Hospital Staff	Yes	No	Yes	No	Yes	No	Yes	Yes	Yes	Yes	No	No	No	Yes	No	No	Never	3 or more times a day	03 or more in day	Yes	No	No	Yes	Yes	Yes	Yes	No	Yes	Yes	Yes	No	No	No	No
Doctor	≤ 30 Years	Male	Married	2-5 years	4 or more	Posts and videos on social media like Facebook & Twitter	No	No	Yes	Yes	Yes	Yes	No	No	Yes	Yes	No	No	No	Yes	No	Yes	Never	3 or more times a day	01 in day	Yes	Yes	Yes	No	Yes	Yes	Yes	No	No	Yes	No	No	No	No	No
Medical Lab Technologist	≤ 30 Years	Female	Single	Less than 1 year	4 or more	Newspaper and television shows	Yes	No	Yes	No	Yes	Yes	Yes	No	Yes	Yes	No	No	Yes	Yes	No	Yes	Never	3 or more times a day	Never	Yes	Yes	Yes	Yes	Yes	Yes	No	Yes	No	No	No	Yes	Yes	No	No
Doctor	≤ 30 Years	Male	Married	2-5 years	2	Official websites of WHO & CDC	Yes	No	Yes	No	Yes	No	Yes	No	No	Yes	No	No	Yes	Yes	No	No	Never	3 or more times a day	Never	Yes	Yes	Yes	No	Yes	No	No	Yes	No	Yes	No	No	No	No	No
Medical Lab Technologist	≤ 30 Years	Male	Married	Less than 1 year	2	Official websites of WHO & CDC	No	No	Yes	No	Yes	No	Yes	I don't Know	Yes	Yes	No	Yes	Yes	Yes	Yes	Yes	Never	3 or more times a day	Never	Yes	Sometime	Yes	No	No	No	No	No	No	No	No	No	No	Yes	Yes
Doctor	≤ 30 Years	Male	Single	5-10 years	3	Consultation with Doctors & Hospital Staff	No	No	Yes	No	Yes	I don’t Know	Yes	I don't Know	Yes	Yes	I don't Know	No	Yes	Yes	No	Yes	Never	3 or more times a day	01 in week	Yes	Sometime	No	Yes	Yes	Yes	Yes	Yes	Yes	Yes	Yes	Yes	Yes	Yes	No
Doctor	≤ 30 Years	Male	Single	2-5 years	4 or more	Official websites of WHO & CDC	No	No	Yes	No	Yes	No	Yes	No	Yes	Yes	No	No	Yes	Yes	No	Yes	Never	3 or more times a day	01 in week	Yes	Yes	Yes	No	Yes	No	Yes	Yes	No	Yes	No	No	No	Yes	No
Nursing	≤ 30 Years	Male	Single	2-5 years	4 or more	Conversation at work place, with family and friends	No	No	Yes	I don’t Know	Yes	I don’t Know	Yes	No	Yes	Yes	No	Yes	Yes	Yes	No	Yes	Never	3 or more times a day	01 in week	Yes	Yes	Yes	No	Yes	No	No	No	No	No	Yes	No	Yes	Yes	No
Nursing	> 30 Years	Female	Married	5-10 years	3	Posts and videos on social media like Facebook & Twitter	No	I don’t Know	I don't Know	No	Yes	Yes	Yes	I don't Know	No	Yes	Yes	Yes	Yes	Yes	No	Yes	Never	3 or more times a day	01 in week	Yes	Yes	Yes	No	No	No	No	No	No	No	No	No	No	No	No
Doctor	≤ 30 Years	Male	Married	2-5 years	4 or more	Hospital Posters & Cut Outs	No	Yes	No	Yes	No	Yes	Yes	I don't Know	Yes	I don’t Know	Yes	No	Yes	Yes	No	Yes	3 or more times a day	3 or more times a day	01 in day	Yes	Sometime	No	Yes	No	Yes	Yes	No	No	Yes	Yes	No	Yes	No	Yes
Medical Lab Technologist	≤ 30 Years	Female	Single	2-5 years	4 or more	Posts and videos on social media like Facebook & Twitter	Yes	I don’t Know	Yes	Yes	Yes	Yes	Yes	No	Yes	Yes	Yes	Yes	Yes	Yes	No	Yes	Never	3 or more times a day	Never	Yes	Yes	Yes	Yes	Yes	Yes	No	No	No	Yes	Yes	No	No	No	Yes
Doctor	≤ 30 Years	Male	Married	Less than 1 year	4 or more	Official websites of WHO & CDC	Yes	No	Yes	Yes	Yes	No	Yes	No	Yes	Yes	No	No	I don't know	Yes	No	No	Never	3 or more times a day	03 or more in day	Yes	Yes	Yes	No	Yes	No	No	Yes	Yes	No	No	No	No	Yes	Yes
Doctor	≤ 30 Years	Male	Single	5-10 years	3	Posts and videos on social media like Facebook & Twitter	No	No	Yes	No	Yes	No	Yes	No	Yes	Yes	Yes	No	Yes	Yes	No	Yes	Never	3 or more times a day	01 in week	Yes	Yes	Yes	Yes	Yes	No	Yes	Yes	No	Yes	No	No	No	Yes	No
Medical Lab Technologist	≤ 30 Years	Male	Single	2-5 years	4 or more	Posts and videos on social media like Facebook & Twitter	Yes	No	Yes	No	Yes	No	Yes	No	Yes	Yes	I don't Know	Yes	Yes	Yes	No	Yes	3 or more times a day	3 or more times a day	Never	Yes	Yes	No	No	No	No	No	No	No	No	No	No	Yes	Yes	Yes
Doctor	≤ 30 Years	Male	Single	2-5 years	4 or more	Official websites of WHO & CDC	I don’t Know	I don’t Know	Yes	Yes	Yes	I don’t Know	Yes	No	Yes	Yes	Yes	No	Yes	Yes	No	Yes	Never	3 or more times a day	01 in week	Yes	Yes	Yes	Yes	Yes	No	Yes	No	Yes	Yes	No	No	No	Yes	No
Doctor	≤ 30 Years	Female	Single	Less than 1 year	2	Official websites of WHO & CDC	Yes	Yes	Yes	Yes	Yes	Yes	I don't Know	Yes	Yes	Yes	Yes	Yes	Yes	I don't know	Yes	No	Never	3 or more times a day	Never	Yes	Yes	Yes	No	Yes	No	No	No	No	Yes	No	No	No	No	No
Doctor	> 30 Years	Female	Married	10 or more years	3	Official websites of WHO & CDC	No	No	Yes	No	Yes	No	Yes	No	No	Yes	No	Yes	Yes	Yes	Yes	Yes	Never	3 or more times a day	Never	Yes	Yes	Yes	No	Yes	Yes	No	No	No	No	No	No	No	No	No
Doctor	≤ 30 Years	Female	Married	2-5 years	4 or more	Official websites of WHO & CDC	Yes	No	Yes	Yes	Yes	No	Yes	I don't Know	Yes	Yes	No	Yes	Yes	Yes	No	Yes	Never	3 or more times a day	01 in week	Yes	Yes	Yes	No	Yes	No	Yes	No	No	No	No	No	No	Yes	No
Doctor	≤ 30 Years	Male	Single	2-5 years	4 or more	Consultation with Doctors & Hospital Staff	No	Yes	I don't Know	No	Yes	Yes	Yes	No	Yes	Yes	Yes	Yes	Yes	Yes	No	Yes	Never	3 or more times a day	01 in day	Yes	Yes	Yes	Yes	Yes	Yes	Yes	Yes	No	Yes	No	No	No	No	No
Doctor	≤ 30 Years	Female	Single	2-5 years	4 or more	Conversation at work place, with family and friends	Yes	No	Yes	No	Yes	I don’t Know	Yes	No	Yes	Yes	No	Yes	I don't know	Yes	Yes	Yes	Never	3 or more times a day	03 or more in day	Yes	Yes	Yes	Yes	Yes	No	Yes	No	No	Yes	No	No	Yes	Yes	No
Doctor	≤ 30 Years	Female	Single	2-5 years	4 or more	Posts and videos on social media like Facebook & Twitter	No	I don’t Know	I don't Know	No	Yes	No	Yes	Yes	Yes	Yes	I don't Know	Yes	Yes	Yes	No	Yes	Never	3 or more times a day	Never	Yes	Yes	Yes	Yes	No	No	Yes	Yes	No	No	No	No	Yes	Yes	Yes
Medical Lab Technologist	≤ 30 Years	Female	Single	Less than 1 year	4 or more	Official websites of WHO & CDC	Yes	No	Yes	No	Yes	Yes	Yes	No	Yes	No	No	No	Yes	Yes	No	Yes	Never	3 or more times a day	03 or more in day	Yes	Yes	Yes	Yes	Yes	Yes	Yes	Yes	No	No	Yes	No	No	Yes	No
Doctor	≤ 30 Years	Male	Married	2-5 years	2	Official websites of WHO & CDC	No	No	Yes	No	No	I don’t Know	Yes	I don't Know	No	Yes	Yes	No	No	Yes	No	Yes	Never	3 or more times a day	01 in week	Yes	Yes	Yes	Yes	Yes	No	Yes	No	No	Yes	No	Yes	No	No	No
Doctor	≤ 30 Years	Male	Married	2-5 years	3	Official websites of WHO & CDC	Yes	No	Yes	No	Yes	No	No	No	No	Yes	No	Yes	Yes	Yes	Yes	Yes	Never	3 or more times a day	02 in day	Yes	Yes	Yes	No	No	No	No	No	Yes	No	No	No	No	No	No
Doctor	≤ 30 Years	Male	Single	2-5 years	4 or more	Posts and videos on social media like Facebook & Twitter	No	No	Yes	No	Yes	No	I don't Know	I don't Know	I don't Know	I don’t Know	No	Yes	I don't know	Yes	No	No	2 times a day	2 times a day	Never	Yes	No	Sometime	Yes	Yes	No	Yes	Yes	No	Yes	Yes	Yes	No	Yes	No
Doctor	≤ 30 Years	Male	Single	2-5 years	4 or more	Conversation at work place, with family and friends	No	No	Yes	No	Yes	No	Yes	No	Yes	Yes	No	Yes	Yes	Yes	No	Yes	Never	3 or more times a day	Never	Yes	Yes	Yes	Yes	Yes	Yes	Yes	Yes	No	No	No	No	No	Yes	No
Doctor	≤ 30 Years	Male	Single	Less than 1 year	1	Newspaper and television shows	No	I don’t Know	I don't Know	No	Yes	I don’t Know	Yes	No	I don't Know	Yes	Yes	Yes	No	No	No	Yes	2 times a day	3 or more times a day	03 or more in day	Yes	Yes	Sometime	Yes	Yes	Yes	Yes	Yes	No	Yes	No	No	Yes	Yes	No
Doctor	> 30 Years	Female	Married	10 or more years	4 or more	Official websites of WHO & CDC	No	No	Yes	No	Yes	No	Yes	I don't Know	Yes	Yes	Yes	Yes	Yes	Yes	No	Yes	Never	3 or more times a day	01 in week	Yes	Yes	Yes	Yes	Yes	Yes	Yes	Yes	No	Yes	Yes	No	No	Yes	No
Doctor	≤ 30 Years	Female	Single	Less than 1 year	3	Posts and videos on social media like Facebook & Twitter	No	No	Yes	No	Yes	Yes	Yes	No	Yes	Yes	No	Yes	Yes	Yes	No	Yes	Never	3 or more times a day	Never	Yes	Sometime	Yes	Yes	Yes	Yes	Yes	Yes	Yes	No	No	No	Yes	Yes	No
Doctor	> 30 Years	Male	Single	2-5 years	4 or more	Posts and videos on social media like Facebook & Twitter	No	No	I don't Know	I don’t Know	Yes	Yes	Yes	No	I don't Know	Yes	I don't Know	No	I don't know	Yes	No	Yes	Never	3 or more times a day	Never	Yes	Yes	Sometime	Yes	Yes	Yes	Yes	No	No	Yes	Yes	No	Yes	Yes	No
Doctor	≤ 30 Years	Male	Single	2-5 years	2	Posts and videos on social media like Facebook & Twitter	Yes	Yes	No	Yes	Yes	No	I don't Know	Yes	Yes	Yes	I don't Know	Yes	Yes	Yes	No	Yes	Never	3 or more times a day	01 in week	Yes	Sometime	Yes	Yes	Yes	Yes	Yes	No	Yes	Yes	No	No	No	Yes	No
Doctor	≤ 30 Years	Male	Single	2-5 years	4 or more	Posts and videos on social media like Facebook & Twitter	No	No	Yes	Yes	Yes	Yes	Yes	Yes	Yes	Yes	No	No	Yes	Yes	No	No	Never	3 or more times a day	01 in day	Yes	Sometime	Yes	Yes	Yes	No	Yes	Yes	No	Yes	Yes	No	No	Yes	No
Doctor	≤ 30 Years	Male	Single	2-5 years	4 or more	Posts and videos on social media like Facebook & Twitter	No	No	Yes	Yes	Yes	Yes	Yes	Yes	Yes	Yes	No	No	Yes	Yes	No	No	Never	3 or more times a day	01 in day	Yes	Sometime	Yes	Yes	Yes	No	Yes	Yes	No	Yes	Yes	No	No	Yes	No
Doctor	> 30 Years	Male	Single	5-10 years	1	Posts and videos on social media like Facebook & Twitter	Yes	No	Yes	Yes	Yes	No	Yes	No	Yes	Yes	No	No	Yes	No	Yes	No	Never	3 or more times a day	01 in day	Yes	Yes	Yes	No	Yes	Yes	Yes	Yes	No	No	No	No	No	No	No
Medical Lab Technologist	≤ 30 Years	Female	Single	2-5 years	4 or more	Official websites of WHO & CDC	No	No	Yes	Yes	Yes	Yes	Yes	I don't Know	I don't Know	Yes	No	Yes	Yes	Yes	Yes	Yes	Never	3 or more times a day	02 in day	Yes	Yes	Yes	No	No	No	No	No	No	No	No	No	No	Yes	No
Doctor	≤ 30 Years	Female	Single	5-10 years	4 or more	Consultation with Doctors & Hospital Staff	No	Yes	No	Yes	Yes	No	Yes	Yes	I don't Know	Yes	No	No	Yes	Yes	No	Yes	Never	3 or more times a day	01 in week	Yes	No	Yes	Yes	Yes	No	No	No	Yes	No	No	No	Yes	No	No
Doctor	> 30 Years	Male	Married	10 or more years	4 or more	Public Health Banners & Displays	Yes	Yes	Yes	No	Yes	Yes	Yes	I don't Know	Yes	Yes	No	I don't know	Yes	Yes	No	Yes	Never	3 or more times a day	Never	Yes	Yes	Yes	Yes	No	Yes	No	No	No	No	No	No	Yes	Yes	No
Others	≤ 30 Years	Male	Single	2-5 years	4 or more	Posts and videos on social media like Facebook & Twitter	No	No	Yes	No	Yes	No	No	I don't Know	I don't Know	Yes	No	Yes	Yes	Yes	No	Yes	3 or more times a day	3 or more times a day	Never	Yes	Yes	No	Yes	Yes	No	Yes	No	No	Yes	No	No	No	No	No
Doctor	≤ 30 Years	Female	Single	Less than 1 year	4 or more	Consultation with Doctors & Hospital Staff	No	I don’t Know	I don't Know	Yes	Yes	No	Yes	Yes	No	Yes	No	No	Yes	Yes	No	No	Never	3 or more times a day	01 in day	Yes	No	No	Yes	Yes	Yes	Yes	Yes	No	Yes	Yes	No	Yes	Yes	No
Doctor	≤ 30 Years	Female	Married	2-5 years	2	Conversation at work place, with family and friends	No	I don’t Know	I don't Know	Yes	Yes	No	Yes	I don't Know	Yes	Yes	No	Yes	Yes	Yes	No	Yes	Never	3 or more times a day	Never	Yes	Sometime	Yes	Yes	Yes	Yes	Yes	Yes	No	No	No	No	Yes	Yes	No
Doctor	≤ 30 Years	Male	Single	2-5 years	4 or more	Consultation with Doctors & Hospital Staff	No	No	Yes	I don’t Know	Yes	Yes	Yes	No	Yes	Yes	I don't Know	Yes	I don't know	Yes	No	No	Never	3 or more times a day	01 in day	Yes	Yes	Sometime	Yes	Yes	No	Yes	Yes	No	Yes	Yes	Yes	No	Yes	No
Doctor	≤ 30 Years	Female	Single	2-5 years	3	Consultation with Doctors & Hospital Staff	No	No	Yes	No	Yes	No	Yes	No	Yes	Yes	No	No	Yes	Yes	No	Yes	3 or more times a day	3 or more times a day	01 in week	Yes	Yes	Yes	No	Yes	Yes	No	Yes	No	Yes	Yes	No	No	No	No
Doctor	≤ 30 Years	Male	Single	2-5 years	4 or more	Consultation with Doctors & Hospital Staff	No	No	Yes	I don’t Know	Yes	Yes	Yes	No	Yes	Yes	I don't Know	Yes	I don't know	Yes	No	No	Never	3 or more times a day	01 in day	Yes	Yes	Sometime	Yes	Yes	No	Yes	Yes	No	Yes	Yes	Yes	No	Yes	No
Doctor	≤ 30 Years	Male	Single	2-5 years	2	Posts and videos on social media like Facebook & Twitter	No	I don’t Know	Yes	Yes	Yes	No	Yes	No	Yes	Yes	No	No	Yes	Yes	No	Yes	Never	3 or more times a day	Never	Yes	No	Yes	No	Yes	Yes	No	No	No	No	No	No	No	Yes	No
Doctor	≤ 30 Years	Male	Single	2-5 years	4 or more	Official websites of WHO & CDC	No	No	Yes	No	Yes	No	Yes	No	Yes	Yes	Yes	No	I don't know	Yes	No	No	Never	3 or more times a day	01 in day	Yes	No	Yes	Yes	Yes	Yes	Yes	No	Yes	Yes	Yes	No	Yes	Yes	No
Doctor	≤ 30 Years	Male	Single	2-5 years	4 or more	Posts and videos on social media like Facebook & Twitter	No	No	Yes	Yes	Yes	No	Yes	No	No	Yes	No	Yes	Yes	Yes	No	No	Never	3 or more times a day	Never	Yes	No	Yes	Yes	Yes	No	Yes	No	No	Yes	No	No	No	Yes	No
Doctor	> 30 Years	Male	Single	2-5 years	4 or more	Official websites of WHO & CDC	No	No	I don't Know	Yes	Yes	Yes	Yes	I don't Know	Yes	Yes	I don't Know	Yes	Yes	Yes	No	Yes	Never	3 or more times a day	01 in day	Yes	Yes	Sometime	Yes	Yes	Yes	No	Yes	No	Yes	No	No	Yes	Yes	No
Doctor	≤ 30 Years	Male	Single	2-5 years	1	Official websites of WHO & CDC	No	No	Yes	Yes	Yes	Yes	Yes	Yes	No	Yes	No	Yes	Yes	Yes	Yes	No	Never	3 or more times a day	01 in week	Yes	Sometime	Yes	Yes	Yes	Yes	Yes	Yes	Yes	Yes	No	Yes	No	Yes	No
Doctor	≤ 30 Years	Male	Married	2-5 years	4 or more	Posts and videos on social media like Facebook & Twitter	No	No	Yes	Yes	Yes	No	Yes	I don't Know	Yes	Yes	No	No	I don't know	Yes	No	Yes	Never	3 or more times a day	Never	Yes	No	Yes	Yes	Yes	Yes	Yes	Yes	No	No	No	No	No	Yes	No
Doctor	≤ 30 Years	Male	Married	2-5 years	4 or more	Posts and videos on social media like Facebook & Twitter	No	No	Yes	Yes	Yes	No	Yes	I don't Know	Yes	Yes	No	No	I don't know	Yes	No	Yes	Never	3 or more times a day	Never	Yes	No	Yes	Yes	Yes	Yes	Yes	Yes	No	No	No	No	No	Yes	No
Doctor	≤ 30 Years	Female	Married	5-10 years	4 or more	Posts and videos on social media like Facebook & Twitter	No	No	Yes	No	Yes	No	Yes	No	No	Yes	No	No	Yes	Yes	No	Yes	1 times a day	3 or more times a day	01 in week	Yes	Sometime	Yes	Yes	Yes	Yes	Yes	Yes	Yes	Yes	Yes	No	Yes	Yes	No
Medical Lab Technologist	≤ 30 Years	Female	Single	2-5 years	4 or more	Official websites of WHO & CDC	No	No	Yes	Yes	Yes	No	Yes	No	Yes	Yes	I don't Know	Yes	Yes	Yes	No	Yes	Never	3 or more times a day	Never	Yes	Yes	Yes	Yes	Yes	Yes	Yes	No	No	No	No	No	No	Yes	No
Doctor	≤ 30 Years	Female	Single	2-5 years	3	Official websites of WHO & CDC	No	No	Yes	No	Yes	No	Yes	I don't Know	Yes	Yes	No	I don't know	Yes	Yes	No	No	Never	3 or more times a day	01 in week	Yes	Yes	Yes	Yes	Yes	No	Yes	Yes	Yes	Yes	No	No	No	Yes	No
Doctor	≤ 30 Years	Female	Single	2-5 years	4 or more	Consultation with Doctors & Hospital Staff	No	No	Yes	Yes	Yes	No	Yes	No	Yes	Yes	No	Yes	I don't know	Yes	No	Yes	Never	3 or more times a day	01 in week	Yes	Sometime	Yes	Yes	Yes	Yes	Yes	Yes	No	Yes	No	No	Yes	No	No
Doctor	≤ 30 Years	Male	Married	2-5 years	3	Official websites of WHO & CDC	Yes	No	Yes	Yes	Yes	No	Yes	No	Yes	Yes	Yes	Yes	Yes	Yes	No	Yes	Never	3 or more times a day	03 or more in day	Yes	No	Yes	Yes	Yes	Yes	Yes	Yes	No	No	No	No	No	Yes	No
Doctor	≤ 30 Years	Female	Single	2-5 years	4 or more	Posts and videos on social media like Facebook & Twitter	No	No	Yes	No	Yes	Yes	Yes	I don't Know	Yes	Yes	Yes	I don't know	Yes	Yes	No	Yes	3 or more times a day	3 or more times a day	03 or more in day	Yes	No	Yes	No	Yes	Yes	Yes	Yes	No	No	Yes	No	No	Yes	No
Doctor	≤ 30 Years	Male	Single	2-5 years	2	Others	No	No	Yes	No	Yes	No	Yes	I don't Know	I don't Know	Yes	No	I don't know	Yes	Yes	No	Yes	Never	3 or more times a day	Never	Yes	No	Yes	Yes	No	No	No	No	No	Yes	No	No	No	Yes	No
Doctor	≤ 30 Years	Male	Single	2-5 years	4 or more	Consultation with Doctors & Hospital Staff	Yes	No	Yes	No	Yes	Yes	Yes	I don't Know	No	Yes	No	Yes	Yes	Yes	No	Yes	Never	3 or more times a day	03 or more in day	Yes	Sometime	Yes	Yes	Yes	Yes	Yes	Yes	Yes	Yes	Yes	Yes	Yes	Yes	No
Doctor	> 30 Years	Male	Married	10 or more years	3	Posts and videos on social media like Facebook & Twitter	No	No	Yes	No	Yes	I don’t Know	Yes	I don't Know	Yes	Yes	Yes	Yes	Yes	Yes	Yes	No	Never	3 or more times a day	Never	Yes	Yes	Yes	Yes	Yes	Yes	Yes	Yes	Yes	No	No	No	No	Yes	Yes
Nursing	≤ 30 Years	Female	Married	5-10 years	4 or more	Official websites of WHO & CDC	No	I don’t Know	Yes	No	Yes	Yes	Yes	No	Yes	Yes	I don't Know	I don't know	Yes	No	No	Yes	Never	3 or more times a day	Never	Yes	Sometime	No	Yes	Yes	Yes	No	Yes	No	No	Yes	No	No	Yes	No
Doctor	> 30 Years	Male	Married	2-5 years	3	Consultation with Doctors & Hospital Staff	Yes	No	Yes	Yes	Yes	Yes	No	No	No	Yes	No	Yes	Yes	Yes	No	Yes	Never	3 or more times a day	03 or more in day	Yes	Sometime	Yes	No	Yes	Yes	Yes	Yes	No	Yes	No	No	No	Yes	No
Doctor	> 30 Years	Male	Married	5-10 years	4 or more	Consultation with Doctors & Hospital Staff	Yes	I don’t Know	I don't Know	Yes	Yes	No	Yes	Yes	Yes	Yes	Yes	No	Yes	Yes	No	Yes	Never	3 or more times a day	01 in week	Yes	Yes	Yes	Yes	Yes	Yes	Yes	No	No	No	No	No	Yes	Yes	No
Doctor	≤ 30 Years	Male	Married	5-10 years	3	Newspaper and television shows	I don’t Know	No	Yes	No	Yes	No	Yes	I don't Know	Yes	Yes	I don't Know	I don't know	Yes	Yes	No	No	Never	3 or more times a day	03 or more in day	Yes	No	Yes	Yes	Yes	No	Yes	Yes	No	Yes	No	No	No	No	No
Doctor	≤ 30 Years	Female	Single	2-5 years	4 or more	Newspaper and television shows	No	No	Yes	No	Yes	Yes	Yes	No	No	Yes	No	No	Yes	Yes	No	No	Never	3 or more times a day	01 in week	Yes	No	Yes	Yes	Yes	Yes	No	Yes	Yes	Yes	Yes	Yes	Yes	Yes	No
Doctor	≤ 30 Years	Female	Single	Less than 1 year	4 or more	Official websites of WHO & CDC	No	No	I don't Know	No	Yes	No	No	No	Yes	Yes	No	Yes	Yes	Yes	No	Yes	Never	3 or more times a day	Never	Yes	Yes	Yes	Yes	Yes	No	No	No	No	No	No	No	No	Yes	No
Medical Lab Technologist	≤ 30 Years	Male	Single	2-5 years	4 or more	Conversation at work place, with family and friends	Yes	No	Yes	Yes	Yes	No	Yes	No	Yes	Yes	Yes	No	Yes	Yes	No	Yes	Never	3 or more times a day	Never	Yes	Yes	No	Yes	Yes	Yes	Yes	Yes	No	No	Yes	Yes	No	Yes	No
Doctor	≤ 30 Years	Female	Single	Less than 1 year	2	Consultation with Doctors & Hospital Staff	Yes	No	Yes	No	Yes	No	Yes	I don't Know	Yes	Yes	Yes	I don't know	I don't know	Yes	No	Yes	1 times a day	3 or more times a day	01 in week	Yes	Yes	No	No	Yes	No	Yes	Yes	No	No	No	No	No	Yes	No
Doctor	> 30 Years	Male	Married	5-10 years	3	Posts and videos on social media like Facebook & Twitter	No	No	Yes	No	Yes	No	Yes	No	I don't Know	Yes	No	Yes	Yes	Yes	No	Yes	Never	3 or more times a day	Never	Yes	Sometime	Sometime	Yes	Yes	Yes	Yes	Yes	No	No	No	No	No	Yes	No
Doctor	≤ 30 Years	Male	Married	5-10 years	4 or more	Official websites of WHO & CDC	No	I don’t Know	I don't Know	No	Yes	Yes	Yes	Yes	Yes	Yes	No	No	Yes	Yes	No	Yes	3 or more times a day	3 or more times a day	01 in day	Yes	Yes	Yes	No	Yes	No	No	Yes	No	No	No	No	Yes	Yes	No
Doctor	≤ 30 Years	Female	Single	Less than 1 year	4 or more	Official websites of WHO & CDC	No	No	Yes	Yes	Yes	Yes	Yes	No	No	Yes	No	Yes	Yes	Yes	No	Yes	Never	3 or more times a day	Never	Yes	Sometime	Yes	No	Yes	Yes	Yes	No	No	No	No	No	No	Yes	No
Medical Lab Technologist	≤ 30 Years	Male	Single	2-5 years	4 or more	Official websites of WHO & CDC	No	No	Yes	I don’t Know	Yes	Yes	No	I don't Know	Yes	Yes	I don't Know	I don't know	I don't know	I don't know	No	Yes	1 times a day	3 or more times a day	Never	Yes	Sometime	Sometime	No	No	No	No	No	No	No	No	No	No	No	No
Doctor	≤ 30 Years	Male	Single	2-5 years	4 or more	Posts and videos on social media like Facebook & Twitter	No	No	Yes	Yes	Yes	Yes	Yes	No	I don't Know	Yes	No	Yes	Yes	Yes	No	Yes	3 or more times a day	3 or more times a day	01 in week	Yes	Yes	No	No	Yes	Yes	No	No	No	No	No	No	No	Yes	No
Others	> 30 Years	Male	Married	5-10 years	3	Consultation with Doctors & Hospital Staff	No	No	Yes	No	Yes	Yes	No	Yes	Yes	Yes	No	No	Yes	Yes	Yes	Yes	Never	3 or more times a day	02 in day	Yes	No	Yes	No	No	No	No	No	Yes	No	No	No	No	No	No
Others	> 30 Years	Male	Married	5-10 years	3	Consultation with Doctors & Hospital Staff	No	No	Yes	No	Yes	Yes	No	Yes	Yes	Yes	No	No	Yes	Yes	Yes	Yes	Never	3 or more times a day	02 in day	Yes	No	Yes	No	No	No	No	No	Yes	No	No	No	No	No	No
Doctor	> 30 Years	Male	Married	2-5 years	3	Consultation with Doctors & Hospital Staff	No	No	Yes	No	Yes	Yes	Yes	I don't Know	Yes	Yes	Yes	Yes	Yes	No	No	No	Never	3 or more times a day	01 in week	Yes	Yes	Sometime	Yes	Yes	Yes	Yes	No	Yes	No	No	No	No	No	No
Medical Lab Technologist	≤ 30 Years	Female	Single	2-5 years	3	Official websites of WHO & CDC	No	No	Yes	No	Yes	Yes	Yes	No	No	Yes	No	No	Yes	Yes	No	Yes	Never	3 or more times a day	Never	Yes	Yes	Yes	Yes	Yes	Yes	Yes	Yes	No	Yes	No	No	No	Yes	No
Doctor	≤ 30 Years	Female	Single	2-5 years	4 or more	Newspaper and television shows	No	No	Yes	No	Yes	Yes	Yes	No	No	Yes	No	Yes	Yes	Yes	No	No	Never	3 or more times a day	01 in week	Yes	No	Yes	Yes	Yes	Yes	Yes	Yes	Yes	Yes	Yes	Yes	Yes	Yes	No
Doctor	≤ 30 Years	Female	Married	2-5 years	3	Consultation with Doctors & Hospital Staff	Yes	No	I don't Know	Yes	Yes	No	Yes	I don't Know	Yes	Yes	I don't Know	No	Yes	Yes	No	No	Never	3 or more times a day	03 or more in day	Yes	No	Yes	Yes	Yes	Yes	Yes	Yes	Yes	No	No	No	Yes	Yes	No
Doctor	≤ 30 Years	Female	Single	2-5 years	4 or more	Consultation with Doctors & Hospital Staff	No	No	Yes	No	Yes	No	No	Yes	No	Yes	I don't Know	No	Yes	I don't know	No	Yes	Never	3 or more times a day	03 or more in day	Yes	No	Yes	No	Yes	No	Yes	Yes	Yes	Yes	No	No	No	No	No
Doctor	> 30 Years	Female	Married	10 or more years	3	Official websites of WHO & CDC	No	No	Yes	No	Yes	Yes	Yes	Yes	Yes	Yes	No	No	No	Yes	Yes	Yes	Never	3 or more times a day	Never	Yes	Yes	Yes	Yes	Yes	No	Yes	Yes	Yes	Yes	No	No	Yes	No	No
Doctor	≤ 30 Years	Male	Single	2-5 years	4 or more	Consultation with Doctors & Hospital Staff	No	I don’t Know	I don't Know	No	Yes	No	No	No	I don't Know	Yes	I don't Know	No	Yes	Yes	No	Yes	Never	3 or more times a day	Never	Yes	Sometime	Yes	Yes	Yes	No	Yes	No	No	Yes	No	No	No	Yes	No
Doctor	> 30 Years	Female	Married	2-5 years	3	Newspaper and television shows	No	Yes	No	No	Yes	No	Yes	I don't Know	No	Yes	No	Yes	Yes	Yes	No	Yes	Never	3 or more times a day	Never	Yes	Sometime	No	Yes	Yes	No	Yes	Yes	Yes	No	No	No	No	No	No
Doctor	≤ 30 Years	Male	Single	5-10 years	1	Consultation with Doctors & Hospital Staff	No	No	Yes	No	Yes	Yes	Yes	No	No	Yes	No	Yes	Yes	Yes	No	No	Never	3 or more times a day	01 in week	Yes	No	Yes	Yes	Yes	No	Yes	Yes	No	Yes	No	No	No	Yes	No
Doctor	≤ 30 Years	Female	Married	2-5 years	4 or more	Posts and videos on social media like Facebook & Twitter	No	No	No	No	Yes	No	Yes	Yes	Yes	Yes	I don't Know	No	Yes	Yes	No	Yes	Never	3 or more times a day	01 in week	Yes	Yes	Yes	Yes	Yes	Yes	Yes	Yes	Yes	Yes	Yes	Yes	No	No	No
Doctor	> 30 Years	Male	Single	2-5 years	2	Posts and videos on social media like Facebook & Twitter	No	No	Yes	I don’t Know	Yes	No	Yes	I don't Know	Yes	Yes	No	No	Yes	Yes	No	Yes	Never	3 or more times a day	Never	Yes	Sometime	Yes	Yes	Yes	No	Yes	No	No	No	No	No	No	No	No
Medical Lab Technologist	≤ 30 Years	Female	Married	5-10 years	1	Official websites of WHO & CDC	No	Yes	I don't Know	I don’t Know	Yes	No	No	Yes	Yes	Yes	I don't Know	No	Yes	Yes	No	Yes	Never	3 or more times a day	Never	Yes	Sometime	No	No	No	Yes	No	No	No	No	Yes	No	No	Yes	No
Doctor	≤ 30 Years	Female	Married	2-5 years	3	Newspaper and television shows	No	No	Yes	Yes	Yes	No	Yes	No	No	Yes	No	Yes	Yes	Yes	No	Yes	Never	3 or more times a day	01 in day	Yes	No	Sometime	Yes	Yes	No	Yes	Yes	No	Yes	Yes	No	No	No	No
Doctor	> 30 Years	Male	Married	5-10 years	4 or more	Newspaper and television shows	Yes	No	Yes	No	Yes	No	Yes	No	Yes	Yes	No	I don't know	Yes	Yes	No	Yes	3 or more times a day	3 or more times a day	Never	Yes	Sometime	Yes	Yes	Yes	Yes	Yes	Yes	No	Yes	No	No	Yes	No	Yes
Doctor	≤ 30 Years	Male	Single	2-5 years	1	Newspaper and television shows	No	No	Yes	No	Yes	Yes	Yes	I don't Know	Yes	Yes	No	No	I don't know	Yes	No	Yes	Never	3 or more times a day	01 in week	Yes	Sometime	Sometime	Yes	Yes	No	Yes	Yes	No	Yes	Yes	Yes	No	Yes	No
Doctor	≤ 30 Years	Male	Single	2-5 years	1	Official websites of WHO & CDC	No	No	Yes	No	Yes	Yes	Yes	I don't Know	No	Yes	Yes	No	Yes	Yes	No	Yes	Never	3 or more times a day	Never	Yes	No	No	Yes	Yes	No	Yes	Yes	Yes	No	No	No	No	Yes	No
Doctor	> 30 Years	Male	Married	5-10 years	2	Posts and videos on social media like Facebook & Twitter	Yes	No	Yes	I don’t Know	Yes	No	Yes	I don't Know	No	Yes	No	I don't know	Yes	Yes	Yes	Yes	Never	3 or more times a day	Never	Yes	Sometime	Sometime	No	No	No	No	No	No	No	No	No	No	No	No
Doctor	> 30 Years	Male	Married	10 or more years	3	Posts and videos on social media like Facebook & Twitter	Yes	I don’t Know	I don't Know	Yes	Yes	Yes	No	Yes	Yes	Yes	No	Yes	Yes	Yes	No	Yes	Never	3 or more times a day	01 in day	Yes	Yes	Yes	No	Yes	Yes	No	No	Yes	Yes	No	No	No	No	No
Doctor	> 30 Years	Female	Married	10 or more years	4 or more	Official websites of WHO & CDC	I don’t Know	No	Yes	No	Yes	No	No	Yes	Yes	Yes	No	Yes	Yes	Yes	No	Yes	Never	3 or more times a day	Never	Yes	Sometime	Yes	Yes	Yes	No	Yes	Yes	No	Yes	No	No	Yes	Yes	No
Doctor	> 30 Years	Male	Married	10 or more years	3	Posts and videos on social media like Facebook & Twitter	Yes	No	Yes	No	Yes	No	Yes	I don't Know	I don't Know	Yes	Yes	No	Yes	Yes	No	No	Never	3 or more times a day	01 in week	Yes	Yes	Yes	No	Yes	No	Yes	No	No	No	No	No	No	No	No
Doctor	> 30 Years	Male	Married	10 or more years	3	Posts and videos on social media like Facebook & Twitter	Yes	No	Yes	No	Yes	No	Yes	I don't Know	I don't Know	Yes	Yes	No	Yes	Yes	No	No	Never	3 or more times a day	01 in week	Yes	Yes	Yes	No	Yes	No	Yes	No	No	No	No	No	No	No	No
Doctor	≤ 30 Years	Female	Single	2-5 years	3	Official websites of WHO & CDC	Yes	No	I don't Know	No	Yes	Yes	Yes	No	Yes	Yes	No	No	I don't know	Yes	No	Yes	Never	3 or more times a day	Never	Yes	No	Sometime	Yes	Yes	Yes	Yes	Yes	Yes	Yes	Yes	Yes	Yes	Yes	No
Doctor	≤ 30 Years	Male	Single	Less than 1 year	3	Public Health Banners & Displays	Yes	No	Yes	No	Yes	No	Yes	No	Yes	Yes	No	No	Yes	Yes	No	No	Never	3 or more times a day	Never	Yes	Yes	Yes	No	No	Yes	No	Yes	No	No	No	No	No	Yes	No
Doctor	≤ 30 Years	Female	Single	Less than 1 year	1	Conversation at work place, with family and friends	No	No	Yes	I don’t Know	Yes	No	Yes	I don't Know	Yes	Yes	No	No	I don't know	Yes	No	No	Never	3 or more times a day	Never	Yes	No	Yes	Yes	Yes	Yes	Yes	Yes	No	Yes	No	No	Yes	Yes	No
Medical Lab Technologist	≤ 30 Years	Female	Married	Less than 1 year	4 or more	Newspaper and television shows	No	No	I don't Know	No	I don't Know	Yes	Yes	I don't Know	No	No	No	I don't know	No	No	Yes	No	Never	2 times a day	Never	Yes	Sometime	No	No	Yes	Yes	Yes	No	No	No	No	No	Yes	Yes	No
Medical Lab Technologist	≤ 30 Years	Male	Single	Less than 1 year	4 or more	Posts and videos on social media like Facebook & Twitter	No	No	Yes	No	Yes	No	Yes	I don't Know	Yes	Yes	No	Yes	Yes	Yes	No	Yes	3 or more times a day	3 or more times a day	01 in day	Yes	Sometime	Yes	Yes	Yes	Yes	Yes	Yes	No	Yes	No	Yes	Yes	Yes	No
Medical Lab Technologist	≤ 30 Years	Male	Single	2-5 years	4 or more	Newspaper and television shows	Yes	No	Yes	No	Yes	No	Yes	No	Yes	Yes	Yes	No	Yes	Yes	No	Yes	Never	3 or more times a day	Never	Yes	Yes	Yes	Yes	Yes	No	Yes	No	No	No	Yes	No	No	Yes	No
Doctor	≤ 30 Years	Female	Single	Less than 1 year	3	Official websites of WHO & CDC	Yes	No	Yes	No	Yes	Yes	Yes	No	Yes	Yes	No	Yes	Yes	Yes	No	Yes	Never	3 or more times a day	01 in week	Yes	Yes	Yes	Yes	Yes	Yes	Yes	Yes	No	Yes	No	No	Yes	Yes	No
Doctor	≤ 30 Years	Female	Single	Less than 1 year	2	Conversation at work place, with family and friends	No	No	Yes	No	Yes	Yes	No	No	I don't Know	Yes	No	Yes	Yes	No	Yes	Yes	Never	3 or more times a day	Never	Yes	Yes	Yes	No	Yes	No	No	No	No	Yes	No	No	No	No	No
Medical Lab Technologist	> 30 Years	Male	Married	5-10 years	4 or more	Official websites of WHO & CDC	No	No	Yes	Yes	Yes	Yes	Yes	Yes	Yes	Yes	No	Yes	Yes	Yes	Yes	Yes	Never	3 or more times a day	Never	Yes	Yes	Yes	No	Yes	Yes	No	No	No	No	Yes	No	Yes	No	Yes
Others	≤ 30 Years	Female	Married	Less than 1 year	2	Official websites of WHO & CDC	No	I don’t Know	I don't Know	Yes	Yes	I don’t Know	Yes	No	Yes	Yes	Yes	Yes	Yes	Yes	No	Yes	Never	3 or more times a day	01 in day	Yes	Sometime	Yes	No	Yes	No	No	Yes	No	Yes	No	No	Yes	No	No
Doctor	≤ 30 Years	Female	Married	2-5 years	2	Posts and videos on social media like Facebook & Twitter	No	No	Yes	Yes	Yes	No	No	Yes	Yes	Yes	Yes	Yes	Yes	Yes	No	No	3 or more times a day	3 or more times a day	Never	Yes	No	No	Yes	No	Yes	No	Yes	Yes	No	No	No	No	No	No
Medical Lab Technologist	> 30 Years	Male	Married	10 or more years	4 or more	Official websites of WHO & CDC	Yes	No	Yes	Yes	No	Yes	Yes	No	No	No	No	No	Yes	Yes	No	Yes	1 times a day	3 or more times a day	01 in week	Yes	No	Yes	No	Yes	Yes	No	No	No	No	Yes	No	Yes	No	Yes
Medical Lab Technologist	≤ 30 Years	Female	Single	Less than 1 year	4 or more	Official websites of WHO & CDC	Yes	No	Yes	No	Yes	Yes	Yes	No	Yes	Yes	No	Yes	I don't know	Yes	No	Yes	3 or more times a day	3 or more times a day	Never	Yes	Yes	Yes	Yes	Yes	Yes	Yes	No	No	No	No	No	No	No	Yes
Doctor	≤ 30 Years	Male	Single	Less than 1 year	4 or more	Official websites of WHO & CDC	No	No	Yes	Yes	Yes	No	Yes	No	Yes	Yes	No	Yes	Yes	Yes	No	No	Never	3 or more times a day	Never	Yes	Yes	Yes	Yes	Yes	Yes	Yes	Yes	No	Yes	No	No	Yes	Yes	No
Medical Lab Technologist	≤ 30 Years	Female	Single	2-5 years	2	Newspaper and television shows	Yes	No	Yes	No	Yes	Yes	Yes	Yes	Yes	Yes	No	No	Yes	Yes	No	Yes	Never	3 or more times a day	01 in week	Yes	Yes	Yes	No	Yes	Yes	No	Yes	No	No	No	No	No	Yes	No
Doctor	≤ 30 Years	Male	Married	5-10 years	4 or more	Official websites of WHO & CDC	No	Yes	No	No	Yes	No	Yes	Yes	No	Yes	No	No	Yes	Yes	No	Yes	2 times a day	3 or more times a day	Never	Yes	Yes	Yes	Yes	Yes	No	Yes	No	No	No	Yes	No	Yes	Yes	No
Medical Lab Technologist	≤ 30 Years	Female	Single	2-5 years	4 or more	Official websites of WHO & CDC	Yes	No	Yes	Yes	Yes	No	Yes	Yes	Yes	Yes	No	Yes	Yes	Yes	No	Yes	Never	3 or more times a day	02 in day	Yes	Yes	Yes	No	Yes	Yes	No	No	No	No	No	No	No	Yes	Yes
Doctor	≤ 30 Years	Male	Single	Less than 1 year	4 or more	Conversation at work place, with family and friends	Yes	No	Yes	Yes	Yes	No	No	No	Yes	Yes	No	Yes	I don't know	Yes	No	Yes	1 times a day	3 or more times a day	02 in day	No	No	Sometime	Yes	Yes	No	No	Yes	No	No	Yes	Yes	No	Yes	No
Doctor	≤ 30 Years	Female	Single	2-5 years	3	Official websites of WHO & CDC	No	No	Yes	Yes	Yes	No	Yes	Yes	Yes	Yes	No	No	Yes	Yes	No	Yes	Never	3 or more times a day	01 in day	Yes	Yes	Yes	Yes	Yes	Yes	Yes	Yes	No	Yes	No	No	Yes	No	No
Medical Lab Technologist	> 30 Years	Male	Married	10 or more years	2	Posts and videos on social media like Facebook & Twitter	Yes	No	I don't Know	Yes	Yes	No	No	No	Yes	Yes	Yes	Yes	Yes	No	Yes	Yes	Never	3 or more times a day	Never	Yes	Sometime	Sometime	No	Yes	Yes	No	No	No	No	No	No	No	No	No
Nursing	≤ 30 Years	Female	Married	2-5 years	2	Newspaper and television shows	No	I don’t Know	I don't Know	Yes	Yes	Yes	Yes	No	Yes	Yes	No	Yes	Yes	Yes	No	Yes	Never	3 or more times a day	02 in day	Yes	Yes	Yes	No	No	Yes	Yes	No	No	No	No	No	No	Yes	No
Others	≤ 30 Years	Male	Married	5-10 years	2	Official websites of WHO & CDC	Yes	Yes	Yes	Yes	Yes	Yes	Yes	Yes	Yes	Yes	Yes	No	Yes	Yes	Yes	Yes	Never	3 or more times a day	03 or more in day	Yes	Yes	Yes	Yes	No	Yes	Yes	Yes	Yes	Yes	Yes	Yes	Yes	No	Yes
Medical Lab Technologist	≤ 30 Years	Male	Married	2-5 years	1	Official websites of WHO & CDC	No	No	I don't Know	No	Yes	No	Yes	No	I don't Know	Yes	No	I don't know	Yes	I don't know	Yes	Yes	3 or more times a day	3 or more times a day	Never	Yes	Yes	Sometime	No	No	No	No	No	No	Yes	No	No	No	No	No
Nursing	≤ 30 Years	Female	Single	2-5 years	4 or more	Posts and videos on social media like Facebook & Twitter	No	No	No	No	Yes	I don’t Know	Yes	Yes	Yes	Yes	No	No	Yes	Yes	No	Yes	Never	3 or more times a day	03 or more in day	Yes	Sometime	Sometime	Yes	Yes	Yes	Yes	Yes	No	No	No	No	No	Yes	No
Nursing	≤ 30 Years	Female	Single	2-5 years	4 or more	Posts and videos on social media like Facebook & Twitter	No	No	I don't Know	No	Yes	Yes	Yes	Yes	I don't Know	I don’t Know	I don't Know	No	Yes	Yes	No	Yes	3 or more times a day	3 or more times a day	03 or more in day	Yes	Sometime	Sometime	Yes	Yes	Yes	Yes	No	No	No	No	No	No	Yes	No
Medical Lab Technologist	≤ 30 Years	Male	Single	2-5 years	4 or more	Posts and videos on social media like Facebook & Twitter	No	No	Yes	No	Yes	Yes	Yes	Yes	No	Yes	No	Yes	Yes	Yes	Yes	Yes	Never	3 or more times a day	Never	No	Yes	Yes	No	Yes	Yes	Yes	No	No	No	Yes	No	Yes	Yes	Yes
Medical Lab Technologist	≤ 30 Years	Male	Married	5-10 years	1	Newspaper and television shows	No	No	Yes	No	Yes	Yes	Yes	No	No	Yes	No	No	Yes	Yes	No	Yes	1 times a day	3 or more times a day	Never	Yes	Yes	Sometime	No	No	Yes	No	No	No	No	No	No	No	No	No
Medical Lab Technologist	≤ 30 Years	Female	Single	2-5 years	1	Posts and videos on social media like Facebook & Twitter	No	No	Yes	No	Yes	No	Yes	Yes	Yes	Yes	Yes	No	I don't know	Yes	Yes	Yes	Never	3 or more times a day	03 or more in day	Yes	Yes	Yes	No	No	No	Yes	No	No	No	No	No	Yes	No	No
Doctor	> 30 Years	Male	Married	10 or more years	4 or more	Posts and videos on social media like Facebook & Twitter	No	Yes	Yes	I don’t Know	Yes	No	Yes	No	I don't Know	Yes	No	Yes	Yes	Yes	No	Yes	3 or more times a day	3 or more times a day	01 in week	Yes	Yes	Sometime	Yes	Yes	No	Yes	Yes	No	Yes	No	No	Yes	No	No
Nursing	> 30 Years	Female	Married	2-5 years	2	Posts and videos on social media like Facebook & Twitter	No	I don’t Know	I don't Know	No	Yes	Yes	Yes	I don't Know	I don't Know	Yes	No	Yes	Yes	Yes	Yes	Yes	1 times a day	3 or more times a day	02 in day	Yes	Yes	Yes	Yes	Yes	Yes	Yes	Yes	No	Yes	No	No	No	Yes	No
Nursing	> 30 Years	Female	Married	2-5 years	2	Consultation with Doctors & Hospital Staff	No	No	Yes	No	Yes	Yes	Yes	I don't Know	Yes	Yes	Yes	No	Yes	Yes	No	Yes	Never	3 or more times a day	03 or more in day	Yes	Yes	Sometime	No	Yes	Yes	No	Yes	No	Yes	Yes	No	Yes	No	No
Doctor	≤ 30 Years	Male	Single	2-5 years	4 or more	Consultation with Doctors & Hospital Staff	No	Yes	I don't Know	No	Yes	No	Yes	I don't Know	Yes	Yes	No	No	I don't know	Yes	No	No	Never	3 or more times a day	01 in day	Yes	Yes	Yes	Yes	Yes	Yes	Yes	Yes	Yes	Yes	No	No	No	Yes	No
Others	≤ 30 Years	Female	Single	Less than 1 year	1	Conversation at work place, with family and friends	No	No	Yes	I don’t Know	Yes	No	Yes	No	No	Yes	No	I don't know	I don't know	Yes	No	No	Never	3 or more times a day	Never	Yes	Sometime	Sometime	No	Yes	Yes	No	No	No	No	No	No	No	No	No
Doctor	≤ 30 Years	Male	Single	5-10 years	1	Posts and videos on social media like Facebook & Twitter	No	No	Yes	No	No	Yes	Yes	No	Yes	Yes	No	Yes	No	Yes	No	Yes	Never	3 or more times a day	01 in week	Yes	Yes	Yes	No	Yes	Yes	Yes	No	No	No	No	No	Yes	No	No
Medical Lab Technologist	> 30 Years	Male	Single	10 or more years	4 or more	Hospital Posters & Cut Outs	No	I don’t Know	I don't Know	No	I don't Know	I don’t Know	Yes	I don't Know	I don't Know	Yes	I don't Know	I don't know	Yes	Yes	Yes	Yes	2 times a day	3 or more times a day	Never	Yes	Sometime	Yes	Yes	No	No	No	No	No	Yes	No	No	Yes	No	No
Nursing	> 30 Years	Female	Married	10 or more years	4 or more	Official websites of WHO & CDC	No	No	I don't Know	Yes	Yes	No	Yes	No	Yes	Yes	I don't Know	Yes	Yes	Yes	Yes	Yes	Never	3 or more times a day	Never	Yes	Yes	Yes	No	Yes	Yes	No	Yes	No	No	No	No	No	No	No
Doctor	≤ 30 Years	Male	Married	2-5 years	2	Posts and videos on social media like Facebook & Twitter	No	I don’t Know	I don't Know	No	Yes	No	Yes	Yes	I don't Know	Yes	No	No	Yes	Yes	Yes	Yes	2 times a day	3 or more times a day	01 in week	Yes	Yes	Yes	Yes	Yes	No	Yes	No	Yes	Yes	Yes	No	No	No	No
Nursing	≤ 30 Years	Female	Single	5-10 years	4 or more	Hospital Posters & Cut Outs	Yes	I don’t Know	I don't Know	No	Yes	I don’t Know	No	I don't Know	I don't Know	Yes	I don't Know	Yes	Yes	I don't know	No	No	3 or more times a day	2 times a day	01 in week	Yes	Yes	Yes	Yes	Yes	Yes	Yes	Yes	Yes	No	Yes	Yes	Yes	No	No
Nursing	> 30 Years	Female	Single	2-5 years	4 or more	Official websites of WHO & CDC	No	No	Yes	No	Yes	Yes	Yes	No	Yes	Yes	No	Yes	Yes	Yes	Yes	Yes	Never	3 or more times a day	Never	Yes	Yes	Yes	No	No	Yes	No	No	No	No	No	No	No	No	No
Doctor	≤ 30 Years	Male	Single	2-5 years	4 or more	Consultation with Doctors & Hospital Staff	No	No	Yes	No	Yes	Yes	Yes	No	Yes	Yes	No	Yes	No	Yes	Yes	Yes	Never	3 or more times a day	01 in week	Yes	No	Yes	Yes	Yes	No	Yes	Yes	No	Yes	Yes	No	Yes	Yes	Yes
Medical Lab Technologist	≤ 30 Years	Male	Married	2-5 years	4 or more	Official websites of WHO & CDC	No	Yes	Yes	No	Yes	No	Yes	No	Yes	Yes	Yes	Yes	Yes	Yes	Yes	No	Never	3 or more times a day	Never	Yes	Yes	Yes	No	No	Yes	No	No	No	No	No	No	No	Yes	No
Nursing	> 30 Years	Female	Married	10 or more years	3	Consultation with Doctors & Hospital Staff	Yes	No	Yes	No	Yes	Yes	Yes	No	Yes	Yes	No	Yes	I don't know	Yes	Yes	Yes	Never	3 or more times a day	03 or more in day	Yes	Yes	Yes	Yes	Yes	Yes	No	No	No	Yes	Yes	No	Yes	Yes	Yes
Nursing	≤ 30 Years	Male	Married	2-5 years	2	Consultation with Doctors & Hospital Staff	No	No	Yes	No	Yes	Yes	Yes	No	I don't Know	Yes	No	No	I don't know	Yes	No	Yes	3 or more times a day	3 or more times a day	02 in day	Yes	Yes	Yes	No	Yes	No	No	No	No	No	Yes	No	Yes	Yes	No
Nursing	> 30 Years	Male	Married	10 or more years	4 or more	Hospital Posters & Cut Outs	No	No	Yes	I don’t Know	Yes	Yes	Yes	No	I don't Know	No	No	No	No	Yes	Yes	Yes	Never	3 or more times a day	01 in week	Yes	No	No	No	Yes	Yes	No	No	No	No	No	No	Yes	Yes	Yes
Nursing	≤ 30 Years	Female	Single	2-5 years	1	Consultation with Doctors & Hospital Staff	No	No	I don't Know	Yes	Yes	No	Yes	Yes	Yes	Yes	Yes	Yes	Yes	Yes	Yes	Yes	Never	3 or more times a day	Never	Yes	Yes	No	No	No	Yes	No	No	No	Yes	Yes	No	No	Yes	No
Nursing	> 30 Years	Male	Married	2-5 years	3	Newspaper and television shows	Yes	No	I don't Know	Yes	Yes	No	Yes	Yes	Yes	Yes	Yes	No	Yes	Yes	No	Yes	Never	3 or more times a day	Never	Yes	Yes	Yes	No	Yes	Yes	No	No	No	No	No	No	Yes	Yes	No
Medical Lab Technologist	≤ 30 Years	Female	Single	Less than 1 year	3	Newspaper and television shows	No	No	I don't Know	No	Yes	I don’t Know	Yes	No	Yes	Yes	No	Yes	Yes	Yes	No	Yes	Never	3 or more times a day	Never	Yes	Yes	Yes	Yes	No	No	Yes	No	No	Yes	No	No	Yes	Yes	No
Nursing	≤ 30 Years	Female	Married	2-5 years	1	Consultation with Doctors & Hospital Staff	No	No	Yes	I don’t Know	Yes	Yes	Yes	No	No	No	No	Yes	I don't know	Yes	Yes	Yes	Never	3 or more times a day	03 or more in day	Yes	Yes	Yes	Yes	No	Yes	No	No	No	No	No	No	Yes	No	Yes
Nursing	≤ 30 Years	Female	Single	Less than 1 year	1	Conversation at work place, with family and friends	Yes	Yes	Yes	Yes	Yes	Yes	Yes	Yes	Yes	Yes	Yes	Yes	Yes	Yes	Yes	Yes	1 times a day	2 times a day	03 or more in day	Yes	Yes	Yes	Yes	Yes	Yes	Yes	Yes	Yes	Yes	Yes	Yes	Yes	Yes	No
Nursing	> 30 Years	Female	Married	10 or more years	2	Consultation with Doctors & Hospital Staff	No	No	Yes	No	Yes	Yes	Yes	Yes	Yes	Yes	No	No	No	Yes	No	Yes	1 times a day	3 or more times a day	02 in day	Yes	No	Yes	No	No	Yes	Yes	Yes	No	No	No	No	Yes	No	Yes
Nursing	> 30 Years	Female	Married	10 or more years	4 or more	Hospital Posters & Cut Outs	Yes	Yes	Yes	Yes	Yes	Yes	I don't Know	Yes	Yes	Yes	Yes	Yes	Yes	Yes	Yes	Yes	3 or more times a day	1 times a day	01 in day	Yes	Yes	Yes	Yes	Yes	Yes	Yes	Yes	Yes	Yes	Yes	Yes	Yes	Yes	Yes
Medical Lab Technologist	≤ 30 Years	Female	Single	2-5 years	3	Hospital Posters & Cut Outs	No	No	Yes	Yes	Yes	No	Yes	No	Yes	Yes	No	No	Yes	Yes	Yes	Yes	Never	3 or more times a day	01 in day	Yes	Yes	No	Yes	Yes	Yes	Yes	Yes	No	No	No	No	No	Yes	No
Nursing	≤ 30 Years	Male	Married	2-5 years	1	Posts and videos on social media like Facebook & Twitter	No	No	Yes	No	Yes	Yes	Yes	I don't Know	Yes	No	No	Yes	I don't know	Yes	Yes	Yes	1 times a day	3 or more times a day	03 or more in day	Yes	Yes	Yes	No	No	Yes	No	No	No	No	No	No	No	Yes	No
Medical Lab Technologist	≤ 30 Years	Male	Married	5-10 years	1	Official websites of WHO & CDC	Yes	No	Yes	Yes	Yes	No	Yes	No	Yes	Yes	No	Yes	Yes	Yes	Yes	Yes	Never	3 or more times a day	01 in day	Yes	Yes	No	Yes	Yes	No	Yes	No	No	Yes	Yes	No	Yes	No	Yes
Medical Lab Technologist	≤ 30 Years	Female	Single	Less than 1 year	3	Posts and videos on social media like Facebook & Twitter	Yes	No	Yes	No	Yes	I don’t Know	Yes	No	Yes	Yes	Yes	I don't know	Yes	Yes	No	Yes	3 or more times a day	3 or more times a day	Never	Yes	Yes	Yes	Yes	No	No	No	No	No	No	No	No	No	Yes	No
Nursing	> 30 Years	Female	Married	5-10 years	3	Consultation with Doctors & Hospital Staff	No	No	Yes	No	Yes	I don’t Know	Yes	No	Yes	Yes	Yes	I don't know	Yes	Yes	No	Yes	Never	3 or more times a day	03 or more in day	Yes	Sometime	Yes	Yes	Yes	No	No	No	No	No	No	No	No	Yes	Yes
Nursing	> 30 Years	Female	Married	10 or more years	4 or more	Posts and videos on social media like Facebook & Twitter	Yes	Yes	Yes	Yes	Yes	Yes	Yes	Yes	Yes	No	Yes	Yes	Yes	No	Yes	Yes	3 or more times a day	1 times a day	03 or more in day	Yes	Yes	Yes	Yes	No	Yes	Yes	No	Yes	Yes	No	Yes	Yes	No	Yes
Medical Lab Technologist	≤ 30 Years	Female	Single	Less than 1 year	4 or more	Posts and videos on social media like Facebook & Twitter	No	Yes	I don't Know	No	Yes	Yes	Yes	No	Yes	Yes	I don't Know	Yes	Yes	Yes	No	Yes	Never	3 or more times a day	Never	Yes	Sometime	Yes	No	Yes	Yes	No	No	No	No	No	No	No	No	No
Others	≤ 30 Years	Male	Married	5-10 years	4 or more	Newspaper and television shows	Yes	No	Yes	Yes	Yes	Yes	Yes	Yes	Yes	Yes	No	No	Yes	Yes	No	Yes	Never	3 or more times a day	03 or more in day	Yes	Yes	Yes	No	Yes	Yes	No	No	No	Yes	No	No	No	Yes	No
Nursing	> 30 Years	Male	Married	5-10 years	1	Hospital Posters & Cut Outs	No	No	Yes	No	Yes	Yes	Yes	I don't Know	Yes	Yes	No	No	I don't know	Yes	Yes	No	Never	3 or more times a day	03 or more in day	Yes	No	Yes	No	No	No	No	Yes	No	No	Yes	No	No	No	No
Nursing	> 30 Years	Female	Married	5-10 years	3	Consultation with Doctors & Hospital Staff	Yes	Yes	Yes	No	Yes	Yes	Yes	Yes	Yes	Yes	Yes	Yes	I don't know	Yes	Yes	Yes	Never	1 times a day	01 in day	No	Yes	Yes	Yes	Yes	Yes	Yes	Yes	Yes	Yes	Yes	Yes	Yes	Yes	Yes
Nursing	> 30 Years	Female	Married	10 or more years	4 or more	Official websites of WHO & CDC	Yes	Yes	Yes	Yes	Yes	Yes	Yes	Yes	Yes	Yes	No	Yes	No	Yes	Yes	Yes	2 times a day	3 or more times a day	02 in day	Yes	Yes	Yes	No	Yes	Yes	Yes	Yes	Yes	Yes	Yes	Yes	Yes	Yes	Yes
Medical Lab Technologist	≤ 30 Years	Female	Single	2-5 years	4 or more	Official websites of WHO & CDC	Yes	No	Yes	No	Yes	Yes	Yes	Yes	Yes	Yes	No	No	Yes	Yes	No	Yes	3 or more times a day	3 or more times a day	01 in week	Yes	Sometime	Yes	No	Yes	Yes	Yes	No	No	No	No	No	No	Yes	No
Doctor	≤ 30 Years	Male	Married	5-10 years	2	Official websites of WHO & CDC	Yes	No	Yes	No	Yes	Yes	Yes	No	No	Yes	Yes	Yes	No	Yes	Yes	Yes	Never	3 or more times a day	Never	Yes	No	Yes	Yes	No	No	Yes	Yes	Yes	No	Yes	No	No	Yes	No
Doctor	> 30 Years	Male	Married	2-5 years	4 or more	Posts and videos on social media like Facebook & Twitter	I don’t Know	Yes	No	Yes	Yes	Yes	Yes	No	No	Yes	No	Yes	Yes	Yes	No	Yes	Never	3 or more times a day	01 in week	Yes	Sometime	Yes	Yes	Yes	Yes	No	No	Yes	No	Yes	No	No	Yes	No
Doctor	> 30 Years	Female	Married	10 or more years	3	Consultation with Doctors & Hospital Staff	No	No	Yes	Yes	Yes	I don’t Know	Yes	Yes	Yes	Yes	No	No	Yes	Yes	No	Yes	Never	3 or more times a day	Never	Yes	No	Yes	Yes	Yes	No	Yes	No	No	Yes	No	No	No	No	No
Nursing	≤ 30 Years	Female	Single	2-5 years	2	Public Health Banners & Displays	Yes	Yes	I don't Know	Yes	Yes	Yes	Yes	Yes	Yes	Yes	Yes	Yes	Yes	Yes	Yes	Yes	1 times a day	Never	01 in week	Yes	Yes	Yes	Yes	Yes	Yes	Yes	Yes	Yes	Yes	Yes	Yes	Yes	Yes	Yes
Nursing	≤ 30 Years	Female	Single	Less than 1 year	1	Conversation at work place, with family and friends	Yes	Yes	No	Yes	Yes	Yes	Yes	Yes	Yes	Yes	Yes	Yes	I don't know	Yes	Yes	No	Never	1 times a day	01 in day	Yes	Sometime	Yes	Yes	Yes	Yes	Yes	Yes	Yes	Yes	Yes	Yes	Yes	Yes	Yes
Nursing	≤ 30 Years	Female	Married	2-5 years	4 or more	Newspaper and television shows	Yes	Yes	No	Yes	Yes	Yes	Yes	Yes	No	Yes	Yes	No	Yes	No	Yes	Yes	Never	2 times a day	01 in day	Yes	Yes	Yes	Yes	Yes	Yes	Yes	Yes	Yes	Yes	Yes	Yes	Yes	Yes	Yes
Nursing	≤ 30 Years	Female	Married	2-5 years	4 or more	Consultation with Doctors & Hospital Staff	No	No	Yes	No	Yes	Yes	Yes	No	No	Yes	Yes	Yes	Yes	Yes	Yes	Yes	Never	3 or more times a day	Never	Yes	Yes	Yes	Yes	Yes	No	No	No	No	No	No	No	No	Yes	No
Doctor	≤ 30 Years	Female	Single	2-5 years	3	Official websites of WHO & CDC	Yes	No	Yes	Yes	Yes	No	Yes	I don't Know	No	Yes	Yes	No	Yes	Yes	Yes	Yes	Never	3 or more times a day	02 in day	Yes	Yes	Yes	Yes	Yes	Yes	Yes	Yes	No	No	Yes	Yes	No	No	No
Nursing	> 30 Years	Male	Married	10 or more years	4 or more	Posts and videos on social media like Facebook & Twitter	No	Yes	Yes	Yes	Yes	No	Yes	I don't Know	Yes	Yes	No	I don't know	Yes	Yes	No	Yes	Never	3 or more times a day	01 in day	Yes	Yes	Yes	Yes	Yes	Yes	Yes	Yes	No	Yes	Yes	No	Yes	Yes	No
Others	> 30 Years	Male	Married	10 or more years	4 or more	Consultation with Doctors & Hospital Staff	No	No	Yes	No	Yes	No	Yes	Yes	Yes	Yes	No	Yes	Yes	Yes	Yes	No	3 or more times a day	3 or more times a day	Never	Yes	No	Yes	No	No	Yes	No	No	No	No	Yes	No	No	Yes	No
Medical Lab Technologist	≤ 30 Years	Male	Single	Less than 1 year	3	Official websites of WHO & CDC	Yes	No	Yes	Yes	Yes	No	Yes	I don't Know	I don't Know	Yes	I don't Know	Yes	Yes	Yes	No	Yes	Never	3 or more times a day	Never	Yes	Sometime	Yes	No	No	No	No	No	No	No	No	No	No	No	No
Doctor	≤ 30 Years	Male	Single	Less than 1 year	3	Posts and videos on social media like Facebook & Twitter	No	No	Yes	No	Yes	No	No	I don't Know	I don't Know	Yes	Yes	Yes	Yes	Yes	No	Yes	Never	3 or more times a day	Never	Yes	Sometime	Yes	Yes	Yes	No	Yes	Yes	No	Yes	No	No	No	Yes	No
Medical Lab Technologist	≤ 30 Years	Female	Married	Less than 1 year	4 or more	Newspaper and television shows	No	I don’t Know	I don't Know	Yes	I don't Know	I don’t Know	Yes	No	Yes	I don’t Know	No	Yes	Yes	Yes	No	Yes	Never	3 or more times a day	Never	No	Sometime	No	Yes	Yes	Yes	Yes	No	No	Yes	No	No	No	No	Yes
Medical Lab Technologist	≤ 30 Years	Female	Married	2-5 years	4 or more	Official websites of WHO & CDC	Yes	No	I don't Know	No	Yes	No	Yes	No	Yes	Yes	Yes	No	Yes	Yes	Yes	Yes	2 times a day	3 or more times a day	Never	Yes	Yes	Yes	Yes	Yes	No	Yes	Yes	No	No	Yes	Yes	Yes	Yes	Yes
Medical Lab Technologist	≤ 30 Years	Female	Single	2-5 years	4 or more	Newspaper and television shows	Yes	No	Yes	Yes	Yes	No	Yes	Yes	Yes	Yes	No	Yes	Yes	Yes	Yes	No	Never	3 or more times a day	01 in day	Yes	Yes	Yes	No	No	No	No	No	No	No	No	No	No	Yes	No
Doctor	≤ 30 Years	Male	Single	Less than 1 year	1	Consultation with Doctors & Hospital Staff	No	I don’t Know	I don't Know	No	Yes	No	Yes	Yes	No	Yes	Yes	Yes	Yes	Yes	No	Yes	Never	3 or more times a day	Never	Yes	No	Yes	No	Yes	No	No	No	No	No	No	No	No	No	No
Doctor	≤ 30 Years	Male	Single	Less than 1 year	4 or more	Official websites of WHO & CDC	No	No	Yes	No	Yes	No	Yes	No	Yes	Yes	No	I don't know	Yes	Yes	No	No	Never	3 or more times a day	01 in day	Yes	Yes	Yes	Yes	Yes	No	Yes	Yes	No	Yes	Yes	Yes	Yes	Yes	No
Nursing	> 30 Years	Female	Married	2-5 years	4 or more	Others	No	I don’t Know	I don't Know	I don’t Know	Yes	I don’t Know	Yes	No	Yes	Yes	No	No	Yes	Yes	No	No	Never	3 or more times a day	Never	Yes	No	Sometime	No	Yes	No	No	Yes	No	No	No	No	No	No	No
Medical Lab Technologist	≤ 30 Years	Male	Single	5-10 years	4 or more	Newspaper and television shows	Yes	No	Yes	I don’t Know	Yes	Yes	Yes	Yes	I don't Know	Yes	I don't Know	Yes	Yes	Yes	No	No	2 times a day	3 or more times a day	Never	Yes	Sometime	No	No	Yes	No	Yes	Yes	No	Yes	No	No	No	No	No
Others	≤ 30 Years	Male	Single	2-5 years	1	Newspaper and television shows	Yes	No	Yes	No	Yes	Yes	Yes	No	Yes	Yes	No	Yes	Yes	Yes	Yes	Yes	Never	3 or more times a day	03 or more in day	Yes	Yes	No	Yes	Yes	Yes	No	No	No	No	Yes	No	No	Yes	Yes
Doctor	≤ 30 Years	Male	Single	Less than 1 year	2	Consultation with Doctors & Hospital Staff	Yes	Yes	I don't Know	No	Yes	No	Yes	No	No	Yes	No	I don't know	I don't know	Yes	No	Yes	1 times a day	3 or more times a day	Never	Yes	Sometime	Yes	Yes	Yes	Yes	Yes	Yes	No	No	Yes	Yes	No	Yes	No
Medical Lab Technologist	≤ 30 Years	Female	Single	2-5 years	4 or more	Newspaper and television shows	Yes	No	Yes	No	Yes	Yes	Yes	No	No	Yes	No	No	Yes	Yes	No	No	Never	2 times a day	Never	Yes	Sometime	Yes	Yes	Yes	Yes	Yes	No	Yes	Yes	No	No	Yes	Yes	No
Medical Lab Technologist	≤ 30 Years	Male	Single	2-5 years	4 or more	Official websites of WHO & CDC	No	No	Yes	No	Yes	Yes	Yes	I don't Know	I don't Know	Yes	I don't Know	Yes	Yes	Yes	No	Yes	2 times a day	3 or more times a day	01 in week	Yes	No	Yes	No	Yes	Yes	No	No	No	No	Yes	No	No	No	No
Others	≤ 30 Years	Female	Single	Less than 1 year	4 or more	Posts and videos on social media like Facebook & Twitter	No	Yes	No	Yes	Yes	No	Yes	No	Yes	Yes	Yes	I don't know	I don't know	Yes	No	No	Never	3 or more times a day	03 or more in day	Yes	Yes	Yes	No	Yes	Yes	No	Yes	No	Yes	No	No	Yes	Yes	No
Doctor	≤ 30 Years	Male	Single	2-5 years	2	Newspaper and television shows	No	I don’t Know	Yes	Yes	Yes	No	Yes	No	Yes	Yes	No	Yes	Yes	Yes	No	No	3 or more times a day	3 or more times a day	Never	Yes	Yes	Yes	No	No	No	No	No	No	No	Yes	No	No	No	No
Medical Lab Technologist	> 30 Years	Male	Married	5-10 years	1	Consultation with Doctors & Hospital Staff	No	No	Yes	No	Yes	Yes	Yes	Yes	I don't Know	Yes	No	No	Yes	Yes	No	Yes	3 or more times a day	3 or more times a day	01 in day	No	Sometime	No	No	Yes	Yes	No	No	No	Yes	No	No	No	Yes	No
Medical Lab Technologist	≤ 30 Years	Female	Single	2-5 years	4 or more	Official websites of WHO & CDC	Yes	No	Yes	No	Yes	No	No	No	I don't Know	Yes	No	Yes	Yes	No	Yes	Yes	2 times a day	3 or more times a day	Never	Yes	Yes	Yes	No	Yes	No	No	No	No	Yes	Yes	No	No	Yes	No
Doctor	≤ 30 Years	Female	Married	Less than 1 year	4 or more	Consultation with Doctors & Hospital Staff	No	No	I don't Know	No	Yes	I don’t Know	Yes	No	I don't Know	Yes	No	Yes	Yes	Yes	No	Yes	Never	3 or more times a day	02 in day	Yes	Yes	Yes	Yes	Yes	Yes	No	No	No	No	No	No	Yes	No	Yes
Others	≤ 30 Years	Female	Single	Less than 1 year	4 or more	Newspaper and television shows	Yes	No	Yes	No	Yes	No	Yes	No	Yes	Yes	Yes	Yes	Yes	Yes	Yes	Yes	Never	3 or more times a day	Never	Yes	Yes	Yes	No	Yes	No	No	No	No	No	No	No	No	No	No
Doctor	≤ 30 Years	Male	Single	2-5 years	4 or more	Official websites of WHO & CDC	No	Yes	Yes	Yes	Yes	No	Yes	No	Yes	Yes	No	I don't know	Yes	Yes	No	Yes	Never	3 or more times a day	01 in week	Yes	Sometime	Yes	Yes	Yes	Yes	Yes	Yes	Yes	Yes	No	No	Yes	Yes	No
Medical Lab Technologist	≤ 30 Years	Male	Single	Less than 1 year	3	Official websites of WHO & CDC	Yes	No	Yes	Yes	Yes	Yes	Yes	No	Yes	Yes	No	No	No	No	No	No	Never	3 or more times a day	Never	Yes	Yes	Yes	Yes	Yes	Yes	Yes	Yes	No	Yes	No	Yes	Yes	No	No
Nursing	> 30 Years	Female	Married	5-10 years	2	Consultation with Doctors & Hospital Staff	No	No	Yes	No	Yes	Yes	Yes	No	Yes	Yes	No	No	No	Yes	No	Yes	Never	3 or more times a day	03 or more in day	Yes	Yes	Yes	No	No	No	Yes	Yes	No	No	No	No	Yes	No	Yes
Medical Lab Technologist	≤ 30 Years	Female	Single	2-5 years	4 or more	Conversation at work place, with family and friends	No	No	Yes	No	Yes	Yes	Yes	Yes	Yes	Yes	No	No	Yes	Yes	Yes	Yes	Never	3 or more times a day	Never	No	Yes	Yes	Yes	Yes	Yes	No	No	No	No	No	No	No	Yes	No
Others	> 30 Years	Female	Single	2-5 years	4 or more	Official websites of WHO & CDC	No	I don’t Know	Yes	Yes	Yes	Yes	Yes	I don't Know	No	Yes	I don't Know	Yes	Yes	Yes	No	No	3 or more times a day	3 or more times a day	01 in week	No	Yes	Yes	Yes	No	Yes	Yes	Yes	Yes	Yes	No	Yes	No	Yes	No
Nursing	> 30 Years	Male	Married	10 or more years	4 or more	Posts and videos on social media like Facebook & Twitter	I don’t Know	No	Yes	Yes	Yes	Yes	Yes	I don't Know	Yes	Yes	No	No	Yes	Yes	No	Yes	Never	3 or more times a day	Never	No	Yes	Sometime	No	No	Yes	No	No	No	Yes	No	No	No	No	No
Medical Lab Technologist	≤ 30 Years	Female	Single	Less than 1 year	3	Newspaper and television shows	Yes	No	Yes	No	Yes	No	Yes	I don't Know	Yes	Yes	No	Yes	Yes	Yes	No	No	3 or more times a day	3 or more times a day	01 in week	Yes	No	Yes	Yes	No	No	Yes	No	No	Yes	No	Yes	No	Yes	No
Doctor	≤ 30 Years	Female	Married	2-5 years	3	Conversation at work place, with family and friends	No	No	Yes	No	Yes	No	Yes	I don't Know	Yes	Yes	No	Yes	Yes	Yes	No	Yes	Never	3 or more times a day	03 or more in day	Yes	Yes	Yes	Yes	Yes	Yes	Yes	No	No	No	No	No	Yes	Yes	Yes
Nursing	≤ 30 Years	Female	Married	5-10 years	2	Consultation with Doctors & Hospital Staff	Yes	No	Yes	No	Yes	Yes	Yes	No	Yes	Yes	No	No	No	Yes	No	Yes	Never	3 or more times a day	03 or more in day	Yes	Sometime	Yes	No	No	Yes	No	No	No	Yes	No	No	Yes	No	Yes
Others	> 30 Years	Male	Married	5-10 years	3	Posts and videos on social media like Facebook & Twitter	No	I don’t Know	I don't Know	Yes	Yes	No	Yes	No	Yes	Yes	Yes	No	Yes	Yes	No	Yes	Never	3 or more times a day	Never	Yes	Yes	Yes	No	Yes	No	No	No	No	No	Yes	No	No	Yes	No
Nursing	≤ 30 Years	Female	Married	2-5 years	4 or more	Conversation at work place, with family and friends	No	No	No	No	Yes	Yes	Yes	Yes	Yes	Yes	Yes	Yes	Yes	Yes	No	Yes	3 or more times a day	3 or more times a day	Never	Yes	Yes	No	No	No	No	No	No	No	No	No	No	No	Yes	No
Doctor	≤ 30 Years	Male	Married	2-5 years	3	Official websites of WHO & CDC	No	No	I don't Know	No	Yes	No	I don't Know	No	Yes	Yes	Yes	Yes	Yes	Yes	No	Yes	Never	3 or more times a day	02 in day	Yes	Yes	Yes	Yes	Yes	Yes	Yes	No	Yes	Yes	No	No	Yes	Yes	No
Doctor	≤ 30 Years	Female	Married	Less than 1 year	4 or more	Consultation with Doctors & Hospital Staff	No	No	I don't Know	No	Yes	I don’t Know	Yes	No	I don't Know	Yes	No	Yes	Yes	Yes	No	Yes	Never	3 or more times a day	02 in day	Yes	Yes	Yes	Yes	Yes	Yes	No	No	No	No	No	No	Yes	No	Yes
Medical Lab Technologist	≤ 30 Years	Male	Single	10 or more years	3	Posts and videos on social media like Facebook & Twitter	No	No	I don't Know	No	Yes	Yes	Yes	No	Yes	Yes	No	No	Yes	Yes	Yes	No	3 or more times a day	3 or more times a day	Never	Yes	Yes	No	No	No	No	No	No	No	Yes	No	No	No	No	No
Doctor	≤ 30 Years	Male	Married	Less than 1 year	3	Posts and videos on social media like Facebook & Twitter	No	No	I don't Know	Yes	Yes	No	Yes	No	Yes	Yes	No	Yes	Yes	Yes	No	Yes	Never	3 or more times a day	01 in day	Yes	Yes	Yes	Yes	Yes	No	Yes	No	No	Yes	No	No	No	Yes	No
Nursing	> 30 Years	Female	Married	10 or more years	2	Consultation with Doctors & Hospital Staff	Yes	No	Yes	Yes	Yes	Yes	Yes	No	No	Yes	Yes	No	Yes	Yes	No	Yes	Never	3 or more times a day	Never	No	Yes	Yes	No	No	No	No	Yes	No	No	No	No	No	Yes	No
Medical Lab Technologist	≤ 30 Years	Male	Single	5-10 years	4 or more	Official websites of WHO & CDC	Yes	No	Yes	Yes	Yes	No	Yes	I don't Know	Yes	Yes	I don't Know	Yes	Yes	Yes	No	No	Never	3 or more times a day	Never	Yes	Yes	Yes	No	No	No	Yes	No	No	No	No	No	No	No	No
Medical Lab Technologist	≤ 30 Years	Male	Single	5-10 years	4 or more	Official websites of WHO & CDC	Yes	No	Yes	Yes	Yes	No	Yes	I don't Know	Yes	Yes	I don't Know	Yes	Yes	Yes	No	No	Never	3 or more times a day	Never	Yes	Yes	Yes	No	No	No	Yes	No	No	No	No	No	No	No	No
Doctor	≤ 30 Years	Male	Single	Less than 1 year	4 or more	Official websites of WHO & CDC	Yes	No	Yes	No	Yes	No	Yes	Yes	Yes	Yes	No	Yes	Yes	Yes	No	Yes	3 or more times a day	3 or more times a day	Never	Yes	Yes	Yes	No	No	No	No	Yes	No	No	No	No	No	Yes	No
Doctor	> 30 Years	Male	Married	10 or more years	4 or more	Hospital Posters & Cut Outs	No	I don’t Know	I don't Know	Yes	Yes	I don’t Know	Yes	No	Yes	Yes	I don't Know	I don't know	Yes	Yes	No	Yes	Never	3 or more times a day	03 or more in day	Yes	Sometime	Yes	Yes	Yes	No	Yes	Yes	No	No	No	No	No	No	No
Doctor	≤ 30 Years	Male	Single	2-5 years	4 or more	Consultation with Doctors & Hospital Staff	Yes	No	Yes	No	Yes	Yes	Yes	I don't Know	No	Yes	No	Yes	Yes	Yes	No	Yes	Never	3 or more times a day	03 or more in day	Yes	Sometime	Yes	Yes	Yes	Yes	Yes	Yes	Yes	Yes	Yes	Yes	Yes	Yes	No
Medical Lab Technologist	> 30 Years	Male	Married	10 or more years	4 or more	Posts and videos on social media like Facebook & Twitter	No	No	No	No	Yes	No	Yes	No	Yes	Yes	Yes	No	No	Yes	No	Yes	3 or more times a day	3 or more times a day	01 in week	No	No	No	Yes	Yes	Yes	Yes	Yes	No	No	Yes	No	No	Yes	No
Medical Lab Technologist	≤ 30 Years	Male	Married	5-10 years	4 or more	Posts and videos on social media like Facebook & Twitter	Yes	Yes	I don't Know	I don’t Know	Yes	No	Yes	I don't Know	Yes	Yes	No	Yes	Yes	Yes	Yes	Yes	1 times a day	3 or more times a day	01 in day	Yes	Yes	Yes	No	No	Yes	No	No	No	No	No	No	Yes	No	Yes
Doctor	≤ 30 Years	Male	Married	2-5 years	3	Newspaper and television shows	Yes	I don’t Know	I don't Know	I don’t Know	Yes	I don’t Know	Yes	I don't Know	I don't Know	Yes	No	I don't know	Yes	Yes	Yes	No	Never	3 or more times a day	Never	Yes	Sometime	Yes	Yes	No	No	Yes	No	No	No	No	No	No	No	Yes
Medical Lab Technologist	≤ 30 Years	Female	Single	Less than 1 year	4 or more	Newspaper and television shows	Yes	No	Yes	No	Yes	I don’t Know	Yes	Yes	Yes	Yes	No	Yes	Yes	Yes	No	Yes	Never	3 or more times a day	Never	No	Yes	Yes	No	Yes	No	Yes	No	No	No	No	No	No	Yes	No
Medical Lab Technologist	> 30 Years	Female	Single	5-10 years	1	Newspaper and television shows	No	No	Yes	No	Yes	Yes	Yes	Yes	Yes	Yes	No	Yes	Yes	Yes	Yes	Yes	Never	3 or more times a day	01 in week	Yes	Sometime	Yes	Yes	Yes	Yes	Yes	Yes	Yes	No	Yes	No	Yes	Yes	No
Others	> 30 Years	Male	Married	10 or more years	4 or more	Consultation with Doctors & Hospital Staff	No	No	Yes	No	Yes	No	Yes	Yes	Yes	Yes	No	Yes	Yes	Yes	Yes	Yes	Never	3 or more times a day	Never	Yes	Yes	No	No	No	No	No	No	No	Yes	No	No	No	Yes	No
Nursing	≤ 30 Years	Female	Single	2-5 years	4 or more	Conversation at work place, with family and friends	No	No	No	No	Yes	No	Yes	No	Yes	Yes	I don't Know	No	Yes	Yes	No	Yes	1 times a day	3 or more times a day	01 in week	Yes	Yes	Sometime	No	No	No	No	No	No	No	No	No	Yes	Yes	No
Others	≤ 30 Years	Male	Married	2-5 years	1	Consultation with Doctors & Hospital Staff	Yes	No	Yes	Yes	Yes	No	Yes	I don't Know	Yes	Yes	No	No	No	Yes	No	No	Never	3 or more times a day	03 or more in day	Yes	Yes	Yes	Yes	Yes	Yes	No	Yes	Yes	No	No	No	No	Yes	No
Nursing	≤ 30 Years	Female	Single	2-5 years	4 or more	Conversation at work place, with family and friends	No	No	No	No	Yes	No	Yes	No	Yes	Yes	I don't Know	No	Yes	Yes	No	Yes	1 times a day	3 or more times a day	01 in week	Yes	Yes	Sometime	No	No	No	No	No	No	No	No	No	Yes	Yes	No
Doctor	≤ 30 Years	Female	Single	Less than 1 year	4 or more	Posts and videos on social media like Facebook & Twitter	No	No	No	No	Yes	No	Yes	No	Yes	Yes	No	Yes	Yes	Yes	No	Yes	Never	3 or more times a day	01 in week	Yes	Yes	Yes	Yes	Yes	No	Yes	Yes	No	No	No	No	No	Yes	No
Doctor	> 30 Years	Male	Married	2-5 years	4 or more	Official websites of WHO & CDC	No	I don’t Know	I don't Know	No	Yes	I don’t Know	Yes	I don't Know	I don't Know	Yes	No	Yes	Yes	Yes	No	No	1 times a day	3 or more times a day	Never	Yes	No	Yes	Yes	Yes	No	Yes	Yes	No	Yes	No	No	Yes	Yes	Yes
Doctor	≤ 30 Years	Female	Married	2-5 years	4 or more	Official websites of WHO & CDC	Yes	I don’t Know	I don't Know	Yes	Yes	No	Yes	No	No	Yes	No	No	Yes	Yes	No	Yes	2 times a day	3 or more times a day	Never	Yes	Yes	Yes	No	No	No	Yes	Yes	No	No	No	No	Yes	Yes	No
Medical Lab Technologist	≤ 30 Years	Female	Single	2-5 years	3	Official websites of WHO & CDC	Yes	No	Yes	No	Yes	Yes	Yes	No	Yes	Yes	No	Yes	Yes	Yes	Yes	Yes	Never	3 or more times a day	01 in week	Yes	Yes	Yes	No	Yes	Yes	No	No	No	Yes	No	No	No	No	Yes
Doctor	≤ 30 Years	Female	Single	2-5 years	3	Consultation with Doctors & Hospital Staff	Yes	No	Yes	Yes	Yes	No	Yes	No	Yes	Yes	Yes	Yes	I don't know	Yes	No	Yes	Never	3 or more times a day	01 in day	Yes	Yes	Yes	No	Yes	No	Yes	Yes	No	Yes	No	No	No	Yes	No
Medical Lab Technologist	≤ 30 Years	Female	Single	Less than 1 year	4 or more	Posts and videos on social media like Facebook & Twitter	No	I don’t Know	I don't Know	Yes	I don't Know	I don’t Know	Yes	Yes	Yes	Yes	I don't Know	I don't know	Yes	Yes	No	No	3 or more times a day	3 or more times a day	Never	Yes	Sometime	Sometime	No	Yes	Yes	Yes	Yes	No	No	Yes	No	Yes	Yes	Yes
Nursing	≤ 30 Years	Female	Married	2-5 years	3	Consultation with Doctors & Hospital Staff	No	I don’t Know	Yes	I don’t Know	Yes	I don’t Know	Yes	I don't Know	Yes	I don’t Know	No	I don't know	Yes	Yes	No	Yes	3 or more times a day	3 or more times a day	01 in week	Yes	Sometime	Yes	No	Yes	No	Yes	No	No	No	Yes	No	No	Yes	No
Others	> 30 Years	Male	Married	10 or more years	1	Posts and videos on social media like Facebook & Twitter	No	I don’t Know	I don't Know	I don’t Know	I don't Know	Yes	Yes	I don't Know	Yes	I don’t Know	I don't Know	I don't know	Yes	Yes	No	Yes	Never	3 or more times a day	Never	Yes	Sometime	Yes	Yes	Yes	Yes	Yes	No	No	Yes	No	No	No	Yes	Yes
Others	> 30 Years	Male	Married	10 or more years	1	Posts and videos on social media like Facebook & Twitter	No	I don’t Know	I don't Know	I don’t Know	I don't Know	Yes	Yes	I don't Know	Yes	I don’t Know	I don't Know	I don't know	Yes	Yes	No	Yes	Never	3 or more times a day	Never	Yes	Sometime	Yes	Yes	Yes	Yes	Yes	No	No	Yes	No	No	No	Yes	Yes
Nursing	> 30 Years	Female	Married	5-10 years	2	Newspaper and television shows	No	Yes	I don't Know	No	Yes	No	Yes	Yes	Yes	Yes	Yes	Yes	Yes	Yes	No	No	Never	3 or more times a day	03 or more in day	No	Yes	Yes	Yes	Yes	Yes	Yes	Yes	No	Yes	Yes	No	Yes	Yes	No
Medical Lab Technologist	≤ 30 Years	Female	Single	2-5 years	1	Official websites of WHO & CDC	Yes	No	Yes	No	Yes	Yes	Yes	No	Yes	Yes	No	No	Yes	Yes	No	Yes	3 or more times a day	3 or more times a day	Never	Yes	Yes	Yes	No	No	No	No	No	No	No	No	No	No	Yes	No
Doctor	≤ 30 Years	Male	Single	2-5 years	4 or more	Conversation at work place, with family and friends	No	No	Yes	Yes	Yes	No	Yes	No	Yes	Yes	Yes	Yes	Yes	Yes	No	Yes	Never	3 or more times a day	01 in week	No	No	Yes	Yes	Yes	Yes	Yes	Yes	No	No	No	No	Yes	Yes	No
Others	≤ 30 Years	Male	Single	2-5 years	4 or more	Newspaper and television shows	No	No	No	No	Yes	Yes	Yes	No	Yes	Yes	No	No	Yes	Yes	No	Yes	Never	3 or more times a day	03 or more in day	Yes	Yes	Yes	Yes	Yes	No	No	No	No	No	No	No	No	Yes	Yes
Doctor	> 30 Years	Female	Married	5-10 years	4 or more	Official websites of WHO & CDC	Yes	No	Yes	No	No	Yes	Yes	Yes	Yes	Yes	No	Yes	Yes	Yes	Yes	No	Never	3 or more times a day	Never	Yes	No	Yes	Yes	No	No	No	No	No	No	No	No	No	Yes	No
Doctor	≤ 30 Years	Male	Single	2-5 years	3	Posts and videos on social media like Facebook & Twitter	No	I don’t Know	No	Yes	Yes	No	No	No	I don't Know	Yes	Yes	No	Yes	Yes	No	Yes	Never	3 or more times a day	Never	No	No	Sometime	No	No	No	No	No	No	No	No	No	No	No	No
Doctor	≤ 30 Years	Male	Married	2-5 years	4 or more	Conversation at work place, with family and friends	No	Yes	Yes	Yes	Yes	No	Yes	Yes	No	No	No	No	No	I don't know	Yes	No	2 times a day	3 or more times a day	01 in day	Yes	Sometime	No	No	No	No	No	Yes	No	Yes	No	Yes	No	No	Yes
Doctor	≤ 30 Years	Male	Married	2-5 years	2	Newspaper and television shows	No	I don’t Know	I don't Know	I don’t Know	No	Yes	No	I don't Know	Yes	Yes	Yes	I don't know	No	No	No	Yes	1 times a day	3 or more times a day	Never	No	Yes	Yes	Yes	Yes	No	No	No	Yes	No	No	No	Yes	No	No
Doctor	≤ 30 Years	Male	Single	5-10 years	2	Newspaper and television shows	Yes	No	Yes	Yes	No	No	No	No	Yes	Yes	I don't Know	Yes	Yes	I don't know	Yes	Yes	3 or more times a day	3 or more times a day	01 in week	Yes	Sometime	Yes	Yes	Yes	Yes	No	Yes	Yes	Yes	Yes	Yes	Yes	Yes	Yes
Doctor	≤ 30 Years	Male	Single	10 or more years	4 or more	Posts and videos on social media like Facebook & Twitter	I don’t Know	Yes	No	No	Yes	No	No	I don't Know	I don't Know	I don’t Know	Yes	Yes	Yes	Yes	No	Yes	2 times a day	1 times a day	Never	No	No	Yes	No	No	Yes	Yes	Yes	Yes	No	Yes	Yes	Yes	Yes	Yes
Doctor	≤ 30 Years	Male	Single	2-5 years	3	Newspaper and television shows	No	I don’t Know	I don't Know	No	Yes	No	Yes	I don't Know	No	I don’t Know	I don't Know	Yes	I don't know	I don't know	No	No	2 times a day	1 times a day	01 in day	Yes	No	No	Yes	Yes	Yes	No	Yes	Yes	No	No	No	Yes	No	No
Doctor	≤ 30 Years	Female	Married	2-5 years	3	Posts and videos on social media like Facebook & Twitter	I don’t Know	I don’t Know	I don't Know	Yes	Yes	Yes	Yes	No	No	No	No	Yes	No	I don't know	Yes	No	2 times a day	2 times a day	Never	No	Sometime	No	Yes	No	Yes	No	Yes	Yes	No	No	Yes	Yes	Yes	Yes
Others	> 30 Years	Male	Married	5-10 years	4 or more	Official websites of WHO & CDC	No	I don’t Know	I don't Know	No	Yes	No	No	No	I don't Know	Yes	Yes	No	I don't know	I don't know	No	Yes	3 or more times a day	3 or more times a day	Never	No	Sometime	Yes	Yes	No	Yes	No	Yes	Yes	No	Yes	No	Yes	No	Yes
Others	> 30 Years	Female	Single	5-10 years	1	Posts and videos on social media like Facebook & Twitter	No	I don’t Know	Yes	No	Yes	Yes	I don't Know	No	Yes	No	No	I don't know	No	Yes	No	Yes	Never	Never	Never	No	Yes	Yes	No	Yes	No	No	Yes	No	Yes	Yes	Yes	No	Yes	No
Others	≤ 30 Years	Male	Single	2-5 years	3	Posts and videos on social media like Facebook & Twitter	No	I don’t Know	Yes	Yes	I don't Know	I don’t Know	Yes	I don't Know	No	No	I don't Know	I don't know	No	I don't know	Yes	No	2 times a day	2 times a day	01 in week	No	Sometime	Sometime	No	Yes	Yes	No	Yes	Yes	Yes	Yes	No	No	No	No
Others	≤ 30 Years	Female	Single	5-10 years	3	Posts and videos on social media like Facebook & Twitter	No	No	No	Yes	Yes	Yes	Yes	Yes	Yes	Yes	No	No	Yes	I don't know	No	Yes	2 times a day	3 or more times a day	03 or more in day	Yes	Yes	Yes	Yes	Yes	Yes	Yes	Yes	Yes	Yes	No	No	Yes	Yes	No
Medical Lab Technologist	> 30 Years	Female	Married	5-10 years	3	Consultation with Doctors & Hospital Staff	No	Yes	No	No	Yes	Yes	Yes	No	Yes	Yes	Yes	Yes	Yes	Yes	No	Yes	Never	3 or more times a day	03 or more in day	Yes	Yes	Yes	Yes	Yes	Yes	Yes	Yes	No	No	Yes	No	No	Yes	No
Doctor	≤ 30 Years	Male	Single	10 or more years	4 or more	Others	Yes	No	Yes	No	Yes	No	No	No	Yes	No	No	No	No	Yes	Yes	Yes	Never	Never	03 or more in day	No	Yes	No	No	Yes	No	No	No	No	No	No	No	No	No	No
Doctor	≤ 30 Years	Male	Single	2-5 years	4 or more	Posts and videos on social media like Facebook & Twitter	No	I don’t Know	I don't Know	I don’t Know	Yes	I don’t Know	I don't Know	I don't Know	I don't Know	I don’t Know	I don't Know	I don't know	Yes	Yes	Yes	Yes	Never	3 or more times a day	01 in week	Yes	Sometime	Sometime	No	No	Yes	Yes	Yes	No	No	No	No	No	Yes	Yes
Medical Lab Technologist	≤ 30 Years	Male	Married	5-10 years	4 or more	Hospital Posters & Cut Outs	Yes	No	No	Yes	Yes	No	Yes	No	I don't Know	Yes	Yes	Yes	Yes	Yes	No	Yes	Never	3 or more times a day	Never	Yes	Yes	Yes	No	Yes	Yes	No	No	No	No	No	No	No	No	No
Medical Lab Technologist	≤ 30 Years	Female	Single	Less than 1 year	1	Newspaper and television shows	No	No	Yes	No	Yes	Yes	Yes	No	Yes	Yes	Yes	Yes	Yes	Yes	No	No	Never	3 or more times a day	03 or more in day	Yes	No	Sometime	No	Yes	Yes	No	Yes	No	No	No	No	No	No	No
Others	> 30 Years	Male	Single	10 or more years	4 or more	Posts and videos on social media like Facebook & Twitter	No	No	Yes	No	Yes	Yes	Yes	No	Yes	Yes	Yes	Yes	Yes	Yes	No	Yes	1 times a day	3 or more times a day	Never	Yes	Sometime	No	Yes	Yes	No	Yes	No	Yes	Yes	No	No	Yes	Yes	No
Doctor	> 30 Years	Male	Single	2-5 years	4 or more	Posts and videos on social media like Facebook & Twitter	No	No	Yes	No	Yes	No	Yes	No	No	Yes	No	No	Yes	Yes	No	Yes	Never	3 or more times a day	Never	Yes	Yes	Yes	Yes	Yes	No	Yes	Yes	No	No	No	No	No	Yes	No
Medical Lab Technologist	≤ 30 Years	Female	Married	2-5 years	1	Newspaper and television shows	Yes	No	Yes	Yes	Yes	Yes	Yes	No	Yes	Yes	Yes	Yes	Yes	Yes	Yes	No	Never	3 or more times a day	01 in week	Yes	Sometime	Yes	Yes	Yes	No	Yes	No	No	No	No	No	No	Yes	No
Doctor	> 30 Years	Male	Single	2-5 years	3	Official websites of WHO & CDC	No	No	Yes	No	Yes	No	Yes	No	Yes	Yes	No	Yes	Yes	Yes	No	No	Never	3 or more times a day	01 in week	Yes	No	Yes	Yes	Yes	Yes	Yes	No	No	Yes	No	Yes	Yes	Yes	No
Medical Lab Technologist	> 30 Years	Male	Married	10 or more years	4 or more	Consultation with Doctors & Hospital Staff	No	No	Yes	No	Yes	Yes	Yes	I don't Know	I don't Know	Yes	No	No	I don't know	Yes	No	Yes	Never	3 or more times a day	03 or more in day	Yes	Sometime	Yes	No	No	No	No	No	No	Yes	Yes	No	No	No	No
Doctor	≤ 30 Years	Male	Married	2-5 years	4 or more	Conversation at work place, with family and friends	No	No	I don't Know	No	Yes	I don’t Know	Yes	I don't Know	No	Yes	No	No	I don't know	Yes	No	Yes	3 or more times a day	3 or more times a day	Never	No	No	Sometime	Yes	Yes	No	Yes	No	No	Yes	No	No	No	No	No
Doctor	≤ 30 Years	Male	Single	2-5 years	2	Official websites of WHO & CDC	No	I don’t Know	I don't Know	No	Yes	No	Yes	No	No	Yes	Yes	Yes	Yes	Yes	No	Yes	Never	3 or more times a day	02 in day	Yes	Yes	Sometime	Yes	Yes	Yes	Yes	No	No	No	No	No	No	Yes	No
Doctor	≤ 30 Years	Male	Single	Less than 1 year	2	Consultation with Doctors & Hospital Staff	No	I don’t Know	I don't Know	No	Yes	I don’t Know	Yes	No	I don't Know	Yes	Yes	Yes	Yes	Yes	No	Yes	Never	3 or more times a day	02 in day	Yes	Yes	Sometime	No	Yes	Yes	Yes	No	No	No	No	No	No	No	No
Medical Lab Technologist	≤ 30 Years	Female	Married	5-10 years	4 or more	Official websites of WHO & CDC	Yes	No	No	No	Yes	Yes	Yes	Yes	No	Yes	No	Yes	Yes	Yes	Yes	Yes	Never	3 or more times a day	Never	Yes	Yes	No	Yes	No	Yes	Yes	No	No	Yes	Yes	No	No	Yes	No
Medical Lab Technologist	≤ 30 Years	Female	Married	5-10 years	4 or more	Official websites of WHO & CDC	Yes	No	No	No	Yes	Yes	Yes	Yes	No	Yes	No	Yes	Yes	Yes	Yes	Yes	Never	3 or more times a day	Never	Yes	Yes	No	Yes	No	Yes	Yes	No	No	Yes	Yes	No	No	Yes	No
Medical Lab Technologist	≤ 30 Years	Female	Married	5-10 years	4 or more	Official websites of WHO & CDC	Yes	No	No	No	Yes	Yes	Yes	Yes	No	Yes	No	Yes	Yes	Yes	Yes	Yes	Never	3 or more times a day	Never	Yes	Yes	No	Yes	No	Yes	Yes	No	No	Yes	Yes	No	No	Yes	No
Doctor	≤ 30 Years	Male	Single	2-5 years	4 or more	Official websites of WHO & CDC	I don’t Know	No	Yes	Yes	Yes	No	Yes	I don't Know	Yes	Yes	No	I don't know	Yes	Yes	No	Yes	Never	3 or more times a day	Never	Yes	Sometime	Sometime	Yes	Yes	Yes	Yes	Yes	No	Yes	No	No	Yes	No	No
Medical Lab Technologist	> 30 Years	Male	Single	10 or more years	4 or more	Posts and videos on social media like Facebook & Twitter	No	No	Yes	No	Yes	No	Yes	Yes	Yes	Yes	I don't Know	Yes	Yes	Yes	No	Yes	Never	3 or more times a day	Never	Yes	Yes	Yes	No	No	No	No	No	No	Yes	No	No	No	No	No
Doctor	≤ 30 Years	Female	Married	2-5 years	3	Official websites of WHO & CDC	No	I don’t Know	I don't Know	No	Yes	I don’t Know	Yes	No	I don't Know	Yes	Yes	Yes	Yes	Yes	No	Yes	Never	3 or more times a day	02 in day	Yes	Yes	Sometime	Yes	Yes	Yes	No	No	No	No	No	No	No	No	Yes
Others	> 30 Years	Male	Married	5-10 years	4 or more	Consultation with Doctors & Hospital Staff	No	No	Yes	I don’t Know	Yes	Yes	Yes	I don't Know	I don't Know	Yes	No	I don't know	Yes	Yes	No	Yes	2 times a day	3 or more times a day	03 or more in day	Yes	Sometime	Sometime	No	Yes	No	Yes	Yes	No	Yes	Yes	No	No	Yes	No
Medical Lab Technologist	> 30 Years	Female	Married	10 or more years	4 or more	Official websites of WHO & CDC	Yes	No	Yes	No	Yes	No	Yes	Yes	Yes	Yes	No	Yes	Yes	Yes	Yes	Yes	Never	3 or more times a day	01 in week	Yes	Yes	Yes	Yes	Yes	No	Yes	Yes	No	No	No	No	No	No	No
Medical Lab Technologist	≤ 30 Years	Male	Married	2-5 years	4 or more	Official websites of WHO & CDC	No	No	Yes	Yes	Yes	No	Yes	Yes	Yes	Yes	No	Yes	Yes	Yes	No	Yes	Never	3 or more times a day	Never	Yes	Yes	Yes	Yes	Yes	Yes	Yes	No	No	Yes	No	No	Yes	Yes	No
Doctor	≤ 30 Years	Male	Married	2-5 years	3	Consultation with Doctors & Hospital Staff	No	I don’t Know	I don't Know	No	Yes	I don’t Know	Yes	No	No	Yes	Yes	I don't know	Yes	Yes	No	Yes	Never	3 or more times a day	02 in day	Yes	Yes	Yes	No	Yes	Yes	Yes	No	No	No	No	No	No	No	No
Doctor	≤ 30 Years	Female	Single	2-5 years	3	Consultation with Doctors & Hospital Staff	No	No	Yes	Yes	No	No	Yes	Yes	Yes	Yes	No	No	Yes	Yes	No	Yes	Never	3 or more times a day	01 in day	Yes	No	Yes	Yes	Yes	No	Yes	Yes	Yes	Yes	No	Yes	No	Yes	No
Doctor	≤ 30 Years	Male	Single	Less than 1 year	2	Official websites of WHO & CDC	Yes	No	Yes	No	Yes	Yes	Yes	No	No	Yes	No	Yes	Yes	Yes	No	Yes	Never	3 or more times a day	Never	Yes	Sometime	Yes	No	Yes	Yes	Yes	No	No	No	No	No	Yes	Yes	No
Others	≤ 30 Years	Male	Single	2-5 years	2	Others	Yes	Yes	No	Yes	Yes	Yes	I don't Know	Yes	No	Yes	Yes	Yes	Yes	Yes	Yes	Yes	Never	3 or more times a day	02 in day	Yes	Yes	Yes	No	No	Yes	No	No	Yes	Yes	Yes	Yes	No	No	Yes
Doctor	≤ 30 Years	Female	Single	Less than 1 year	3	Official websites of WHO & CDC	No	No	Yes	No	Yes	Yes	Yes	No	Yes	Yes	Yes	No	Yes	Yes	No	Yes	Never	3 or more times a day	03 or more in day	Yes	Yes	Yes	Yes	Yes	Yes	No	Yes	No	Yes	Yes	No	No	Yes	Yes
Doctor	≤ 30 Years	Male	Single	2-5 years	4 or more	Official websites of WHO & CDC	No	No	Yes	No	Yes	Yes	Yes	Yes	I don't Know	Yes	No	I don't know	Yes	Yes	No	No	3 or more times a day	3 or more times a day	01 in week	Yes	Sometime	Yes	Yes	Yes	No	Yes	Yes	Yes	Yes	No	No	No	No	No
Medical Lab Technologist	> 30 Years	Male	Married	10 or more years	3	Newspaper and television shows	No	No	Yes	No	Yes	Yes	Yes	Yes	Yes	Yes	No	Yes	Yes	Yes	No	Yes	3 or more times a day	3 or more times a day	Never	Yes	No	No	No	Yes	No	Yes	No	No	No	No	No	No	Yes	No
Doctor	> 30 Years	Male	Married	10 or more years	4 or more	Official websites of WHO & CDC	Yes	No	Yes	No	Yes	No	Yes	No	I don't Know	Yes	No	No	Yes	Yes	No	Yes	Never	3 or more times a day	03 or more in day	Yes	Yes	Yes	No	No	No	No	No	No	No	No	No	No	Yes	No
Doctor	> 30 Years	Male	Married	10 or more years	4 or more	Official websites of WHO & CDC	Yes	Yes	Yes	No	Yes	No	Yes	No	Yes	Yes	Yes	No	No	Yes	No	No	Never	3 or more times a day	01 in day	Yes	Yes	Yes	No	Yes	No	No	Yes	No	Yes	No	No	No	Yes	No
Medical Lab Technologist	> 30 Years	Male	Married	10 or more years	3	Posts and videos on social media like Facebook & Twitter	No	No	Yes	No	Yes	No	Yes	No	No	Yes	I don't Know	Yes	I don't know	Yes	Yes	Yes	3 or more times a day	3 or more times a day	Never	Yes	Sometime	Yes	No	No	No	No	No	No	No	No	No	No	Yes	No
Medical Lab Technologist	> 30 Years	Male	Married	10 or more years	4 or more	Consultation with Doctors & Hospital Staff	Yes	No	Yes	No	Yes	Yes	Yes	No	Yes	Yes	I don't Know	Yes	Yes	Yes	No	Yes	Never	3 or more times a day	Never	Yes	Sometime	Yes	No	Yes	No	Yes	No	No	No	No	No	No	No	No
Doctor	≤ 30 Years	Male	Single	Less than 1 year	3	Official websites of WHO & CDC	Yes	No	Yes	No	Yes	No	Yes	Yes	Yes	Yes	I don't Know	I don't know	Yes	Yes	No	Yes	Never	3 or more times a day	03 or more in day	Yes	Yes	Sometime	Yes	Yes	Yes	Yes	No	No	No	No	No	Yes	Yes	No
Doctor	> 30 Years	Male	Married	10 or more years	2	Public Health Banners & Displays	Yes	No	Yes	No	Yes	No	Yes	No	Yes	Yes	Yes	No	Yes	Yes	Yes	Yes	Never	3 or more times a day	Never	Yes	Yes	Yes	No	Yes	No	No	Yes	No	No	Yes	No	Yes	No	No
Medical Lab Technologist	> 30 Years	Male	Married	10 or more years	4 or more	Official websites of WHO & CDC	No	No	Yes	No	Yes	Yes	No	No	Yes	Yes	No	Yes	Yes	Yes	Yes	Yes	Never	3 or more times a day	Never	Yes	Yes	No	Yes	Yes	No	No	No	Yes	No	No	No	No	No	No
Doctor	≤ 30 Years	Male	Single	2-5 years	2	Posts and videos on social media like Facebook & Twitter	No	I don’t Know	I don't Know	Yes	Yes	Yes	Yes	No	No	Yes	I don't Know	I don't know	I don't know	Yes	No	No	Never	3 or more times a day	01 in week	Yes	Sometime	Sometime	No	Yes	No	No	No	Yes	No	No	No	No	No	No
Medical Lab Technologist	≤ 30 Years	Male	Married	2-5 years	3	Posts and videos on social media like Facebook & Twitter	Yes	I don’t Know	Yes	No	I don't Know	I don’t Know	Yes	I don't Know	I don't Know	Yes	I don't Know	Yes	Yes	I don't know	Yes	Yes	1 times a day	3 or more times a day	Never	Yes	Yes	No	No	No	No	No	No	No	No	No	No	No	No	No
Medical Lab Technologist	> 30 Years	Male	Married	10 or more years	4 or more	Others	No	No	Yes	No	Yes	Yes	Yes	No	Yes	Yes	I don't Know	I don't know	I don't know	Yes	No	Yes	Never	3 or more times a day	Never	Yes	Yes	Yes	Yes	Yes	Yes	No	No	No	No	Yes	No	No	Yes	No
Medical Lab Technologist	> 30 Years	Male	Married	10 or more years	4 or more	Official websites of WHO & CDC	Yes	No	Yes	No	Yes	No	Yes	No	Yes	Yes	Yes	No	Yes	Yes	Yes	Yes	Never	3 or more times a day	Never	Yes	Yes	Yes	No	No	Yes	No	No	No	No	Yes	No	No	No	Yes
Others	> 30 Years	Male	Married	10 or more years	1	Consultation with Doctors & Hospital Staff	Yes	Yes	Yes	No	Yes	Yes	Yes	No	Yes	Yes	No	No	Yes	Yes	Yes	Yes	3 or more times a day	3 or more times a day	Never	Yes	Yes	Yes	No	No	Yes	No	Yes	Yes	Yes	No	No	No	Yes	No
Medical Lab Technologist	≤ 30 Years	Male	Single	Less than 1 year	4 or more	Posts and videos on social media like Facebook & Twitter	No	No	Yes	Yes	Yes	Yes	Yes	No	Yes	No	No	No	Yes	Yes	No	No	Never	3 or more times a day	Never	Yes	No	Yes	Yes	Yes	Yes	Yes	Yes	Yes	No	Yes	No	No	Yes	No
Doctor	≤ 30 Years	Male	Single	Less than 1 year	3	Others	Yes	No	Yes	No	Yes	No	No	I don't Know	Yes	I don’t Know	Yes	No	No	No	No	Yes	2 times a day	3 or more times a day	Never	Yes	No	Sometime	No	Yes	Yes	Yes	Yes	No	Yes	Yes	No	No	Yes	No
Doctor	> 30 Years	Male	Married	2-5 years	4 or more	Official websites of WHO & CDC	Yes	No	Yes	No	Yes	No	Yes	No	Yes	Yes	No	No	Yes	Yes	No	Yes	2 times a day	3 or more times a day	01 in week	No	Yes	Yes	No	Yes	No	Yes	Yes	Yes	No	No	No	No	Yes	No
Doctor	≤ 30 Years	Female	Single	5-10 years	4 or more	Conversation at work place, with family and friends	Yes	No	Yes	No	Yes	No	I don't Know	No	I don't Know	Yes	Yes	I don't know	Yes	Yes	No	No	Never	3 or more times a day	Never	Yes	Sometime	Yes	Yes	Yes	Yes	Yes	Yes	No	Yes	Yes	No	No	No	Yes
Doctor	≤ 30 Years	Female	Single	2-5 years	4 or more	Consultation with Doctors & Hospital Staff	No	No	Yes	No	Yes	No	Yes	I don't Know	Yes	Yes	Yes	Yes	Yes	Yes	No	Yes	Never	3 or more times a day	01 in week	Yes	Sometime	Yes	No	Yes	No	No	No	No	Yes	No	No	No	No	No
Nursing	≤ 30 Years	Female	Single	2-5 years	4 or more	Consultation with Doctors & Hospital Staff	No	I don’t Know	Yes	No	Yes	No	Yes	No	Yes	Yes	Yes	No	Yes	Yes	No	Yes	Never	3 or more times a day	01 in week	Yes	Sometime	Yes	No	Yes	No	Yes	No	No	No	No	No	No	No	No
Doctor	≤ 30 Years	Female	Single	Less than 1 year	4 or more	Official websites of WHO & CDC	No	No	Yes	No	Yes	Yes	Yes	Yes	No	Yes	No	I don't know	I don't know	Yes	No	Yes	3 or more times a day	3 or more times a day	Never	Yes	No	Yes	Yes	Yes	Yes	Yes	Yes	Yes	No	No	No	Yes	Yes	No
Doctor	≤ 30 Years	Female	Single	Less than 1 year	4 or more	Posts and videos on social media like Facebook & Twitter	No	No	Yes	No	Yes	Yes	Yes	No	Yes	Yes	I don't Know	Yes	Yes	Yes	No	Yes	3 or more times a day	3 or more times a day	Never	Yes	Yes	Yes	No	No	No	Yes	No	No	Yes	Yes	No	No	Yes	No
Nursing	≤ 30 Years	Female	Single	2-5 years	4 or more	Official websites of WHO & CDC	Yes	No	Yes	Yes	Yes	No	Yes	No	Yes	Yes	No	Yes	Yes	Yes	No	Yes	Never	3 or more times a day	01 in week	Yes	Yes	Yes	Yes	Yes	Yes	No	Yes	No	No	No	No	No	Yes	No
Medical Lab Technologist	> 30 Years	Male	Married	10 or more years	3	Posts and videos on social media like Facebook & Twitter	No	No	Yes	No	Yes	No	Yes	No	I don't Know	Yes	I don't Know	I don't know	Yes	Yes	Yes	Yes	3 or more times a day	3 or more times a day	Never	Yes	Sometime	Sometime	Yes	Yes	No	Yes	No	No	No	No	No	No	No	No
Nursing	≤ 30 Years	Female	Single	2-5 years	2	Posts and videos on social media like Facebook & Twitter	Yes	Yes	Yes	No	Yes	No	Yes	No	No	Yes	No	Yes	Yes	No	Yes	Yes	Never	3 or more times a day	03 or more in day	Yes	Sometime	Sometime	No	Yes	Yes	No	Yes	No	No	No	No	No	Yes	No
Doctor	≤ 30 Years	Female	Married	2-5 years	1	Posts and videos on social media like Facebook & Twitter	Yes	No	Yes	No	Yes	No	Yes	No	Yes	Yes	Yes	No	Yes	Yes	No	No	Never	3 or more times a day	Never	Yes	No	Yes	Yes	Yes	Yes	Yes	Yes	No	Yes	No	No	No	Yes	No
Medical Lab Technologist	≤ 30 Years	Male	Single	2-5 years	4 or more	Others	Yes	No	Yes	Yes	Yes	Yes	Yes	I don't Know	Yes	Yes	No	No	Yes	Yes	No	No	Never	3 or more times a day	03 or more in day	Yes	Yes	Yes	Yes	Yes	Yes	Yes	Yes	No	Yes	Yes	Yes	Yes	Yes	No
Others	≤ 30 Years	Female	Single	Less than 1 year	3	Posts and videos on social media like Facebook & Twitter	No	No	Yes	Yes	Yes	I don’t Know	Yes	I don't Know	No	Yes	I don't Know	I don't know	Yes	Yes	Yes	Yes	Never	3 or more times a day	Never	Yes	Sometime	Sometime	No	Yes	No	No	No	No	Yes	No	No	No	No	No
Doctor	≤ 30 Years	Female	Single	Less than 1 year	4 or more	Posts and videos on social media like Facebook & Twitter	No	I don’t Know	I don't Know	I don’t Know	Yes	I don’t Know	Yes	No	Yes	Yes	No	No	I don't know	Yes	No	Yes	Never	3 or more times a day	01 in week	No	No	Yes	Yes	Yes	No	Yes	Yes	No	Yes	No	No	Yes	No	No
Doctor	> 30 Years	Male	Married	2-5 years	3	Official websites of WHO & CDC	No	No	Yes	I don’t Know	Yes	No	No	No	Yes	Yes	No	No	I don't know	Yes	No	No	Never	3 or more times a day	01 in week	Yes	No	Yes	Yes	Yes	No	Yes	No	No	No	No	No	No	Yes	No
Doctor	> 30 Years	Female	Married	10 or more years	3	Official websites of WHO & CDC	No	No	Yes	No	Yes	No	Yes	Yes	Yes	Yes	No	No	Yes	Yes	No	No	Never	3 or more times a day	Never	Yes	Sometime	Yes	Yes	Yes	No	Yes	Yes	Yes	Yes	No	Yes	Yes	Yes	No
Doctor	> 30 Years	Female	Married	10 or more years	4 or more	Official websites of WHO & CDC	Yes	No	Yes	No	Yes	No	Yes	Yes	Yes	Yes	No	No	Yes	Yes	No	Yes	Never	3 or more times a day	01 in week	Yes	Yes	Yes	Yes	Yes	Yes	Yes	Yes	No	Yes	No	No	No	Yes	No
Others	≤ 30 Years	Male	Married	2-5 years	4 or more	Consultation with Doctors & Hospital Staff	No	I don’t Know	I don't Know	Yes	Yes	Yes	Yes	I don't Know	Yes	I don’t Know	I don't Know	I don't know	Yes	Yes	No	Yes	Never	3 or more times a day	Never	Yes	Yes	Sometime	No	No	Yes	No	No	No	No	No	No	No	Yes	No
Doctor	≤ 30 Years	Male	Single	2-5 years	3	Conversation at work place, with family and friends	No	No	I don't Know	No	Yes	No	Yes	I don't Know	Yes	No	No	No	I don't know	Yes	No	Yes	Never	3 or more times a day	Never	Yes	No	Sometime	Yes	Yes	Yes	Yes	Yes	Yes	Yes	No	Yes	No	Yes	No
Medical Lab Technologist	> 30 Years	Male	Married	10 or more years	1	Consultation with Doctors & Hospital Staff	Yes	Yes	No	Yes	Yes	No	Yes	No	Yes	Yes	No	No	Yes	No	Yes	Yes	Never	3 or more times a day	Never	Yes	Sometime	Yes	No	Yes	Yes	No	No	Yes	No	No	No	No	No	No
Nursing	≤ 30 Years	Female	Married	5-10 years	3	Newspaper and television shows	No	No	I don't Know	No	Yes	Yes	Yes	No	Yes	Yes	No	No	Yes	Yes	No	Yes	Never	3 or more times a day	01 in week	Yes	No	Yes	Yes	Yes	Yes	Yes	No	No	No	No	No	No	Yes	No
Medical Lab Technologist	> 30 Years	Male	Married	10 or more years	3	Posts and videos on social media like Facebook & Twitter	No	No	Yes	No	Yes	No	Yes	No	Yes	Yes	No	Yes	Yes	Yes	Yes	Yes	3 or more times a day	3 or more times a day	Never	Yes	Yes	Yes	No	Yes	No	No	No	No	Yes	No	No	No	Yes	No
Others	≤ 30 Years	Male	Single	Less than 1 year	4 or more	Newspaper and television shows	No	No	Yes	No	Yes	No	Yes	No	Yes	Yes	No	Yes	Yes	Yes	Yes	Yes	Never	3 or more times a day	Never	Yes	Yes	Yes	No	No	Yes	Yes	No	No	No	Yes	No	No	No	Yes
Doctor	> 30 Years	Female	Married	10 or more years	2	Newspaper and television shows	Yes	No	Yes	No	Yes	Yes	Yes	I don't Know	Yes	Yes	Yes	I don't know	Yes	Yes	No	No	Never	3 or more times a day	Never	Yes	Sometime	No	Yes	Yes	Yes	Yes	Yes	No	No	No	No	No	Yes	No
Nursing	> 30 Years	Female	Married	10 or more years	3	Official websites of WHO & CDC	No	No	No	No	Yes	Yes	Yes	No	No	Yes	Yes	No	Yes	Yes	No	Yes	3 or more times a day	3 or more times a day	03 or more in day	Yes	Yes	Yes	Yes	Yes	Yes	Yes	Yes	No	No	Yes	Yes	Yes	Yes	No
Nursing	> 30 Years	Female	Married	10 or more years	3	Consultation with Doctors & Hospital Staff	No	No	Yes	No	Yes	No	Yes	I don't Know	No	No	No	No	Yes	Yes	No	Yes	Never	3 or more times a day	Never	Yes	Yes	No	Yes	Yes	No	Yes	No	No	No	No	No	Yes	Yes	No
Others	≤ 30 Years	Female	Married	Less than 1 year	1	Conversation at work place, with family and friends	No	I don’t Know	I don't Know	Yes	Yes	Yes	Yes	No	No	Yes	No	Yes	Yes	Yes	No	Yes	1 times a day	3 or more times a day	Never	Yes	Sometime	Yes	No	Yes	No	No	No	No	No	No	No	No	No	No
Medical Lab Technologist	> 30 Years	Male	Married	10 or more years	1	Official websites of WHO & CDC	No	No	Yes	No	Yes	Yes	Yes	Yes	Yes	Yes	No	Yes	Yes	Yes	Yes	Yes	3 or more times a day	3 or more times a day	Never	Yes	Yes	Yes	Yes	Yes	Yes	No	No	No	No	No	No	No	No	No
Medical Lab Technologist	≤ 30 Years	Female	Married	2-5 years	4 or more	Posts and videos on social media like Facebook & Twitter	No	Yes	I don't Know	Yes	Yes	Yes	Yes	I don't Know	I don't Know	Yes	No	No	I don't know	Yes	Yes	Yes	Never	3 or more times a day	01 in week	Yes	Sometime	Sometime	Yes	Yes	No	Yes	No	No	No	Yes	No	No	No	No
Doctor	> 30 Years	Female	Single	10 or more years	4 or more	Official websites of WHO & CDC	Yes	No	Yes	Yes	Yes	No	Yes	No	Yes	Yes	No	I don't know	I don't know	Yes	No	No	Never	3 or more times a day	01 in week	Yes	Yes	Yes	Yes	Yes	Yes	Yes	Yes	No	Yes	No	No	Yes	Yes	No
Others	> 30 Years	Male	Single	2-5 years	2	Conversation at work place, with family and friends	No	Yes	I don't Know	Yes	Yes	Yes	Yes	No	Yes	Yes	I don't Know	Yes	Yes	Yes	Yes	No	Never	3 or more times a day	Never	Yes	Sometime	Yes	Yes	Yes	No	Yes	No	No	Yes	No	No	No	Yes	No
Others	≤ 30 Years	Male	Married	2-5 years	1	Others	No	I don’t Know	I don't Know	I don’t Know	I don't Know	I don’t Know	I don't Know	I don't Know	I don't Know	I don’t Know	No	I don't know	Yes	I don't know	No	Yes	Never	3 or more times a day	Never	No	No	Sometime	No	No	Yes	No	No	No	No	No	No	No	No	No
Others	> 30 Years	Male	Married	Less than 1 year	4 or more	Posts and videos on social media like Facebook & Twitter	No	I don’t Know	I don't Know	I don’t Know	Yes	I don’t Know	Yes	I don't Know	I don't Know	Yes	Yes	Yes	Yes	Yes	No	No	Never	3 or more times a day	Never	Yes	Sometime	Yes	Yes	Yes	Yes	No	No	No	Yes	No	No	No	No	No
Medical Lab Technologist	> 30 Years	Male	Single	10 or more years	1	Posts and videos on social media like Facebook & Twitter	No	Yes	I don't Know	Yes	Yes	Yes	Yes	I don't Know	Yes	Yes	Yes	No	Yes	Yes	No	No	3 or more times a day	3 or more times a day	Never	Yes	Sometime	Sometime	No	Yes	No	No	Yes	No	No	No	No	Yes	Yes	No
Nursing	≤ 30 Years	Female	Married	5-10 years	4 or more	Official websites of WHO & CDC	No	I don’t Know	I don't Know	No	Yes	No	Yes	I don't Know	I don't Know	Yes	I don't Know	No	Yes	Yes	No	Yes	Never	3 or more times a day	Never	Yes	Yes	Sometime	Yes	Yes	Yes	Yes	Yes	No	Yes	Yes	No	No	Yes	Yes
Medical Lab Technologist	> 30 Years	Male	Married	10 or more years	1	Official websites of WHO & CDC	Yes	No	Yes	No	Yes	No	Yes	No	Yes	Yes	No	Yes	I don't know	Yes	No	Yes	Never	3 or more times a day	Never	Yes	Yes	No	Yes	Yes	Yes	No	Yes	No	Yes	Yes	No	Yes	Yes	Yes
Medical Lab Technologist	> 30 Years	Male	Married	10 or more years	3	Hospital Posters & Cut Outs	No	Yes	Yes	No	Yes	Yes	Yes	Yes	Yes	Yes	No	Yes	Yes	Yes	Yes	Yes	3 or more times a day	3 or more times a day	Never	Yes	Yes	Yes	No	No	No	No	No	No	No	No	No	No	No	No
Nursing	≤ 30 Years	Female	Married	5-10 years	2	Newspaper and television shows	No	No	Yes	No	Yes	Yes	Yes	No	Yes	Yes	Yes	No	Yes	Yes	No	Yes	3 or more times a day	3 or more times a day	Never	Yes	Yes	Sometime	Yes	Yes	No	Yes	Yes	Yes	Yes	Yes	No	Yes	Yes	No
Doctor	≤ 30 Years	Female	Married	2-5 years	4 or more	Official websites of WHO & CDC	Yes	No	Yes	Yes	Yes	Yes	Yes	No	No	Yes	No	No	Yes	Yes	No	Yes	Never	3 or more times a day	Never	Yes	No	Yes	Yes	Yes	No	Yes	Yes	Yes	No	No	No	No	Yes	No
Nursing	≤ 30 Years	Female	Married	2-5 years	1	Official websites of WHO & CDC	Yes	Yes	Yes	Yes	Yes	Yes	Yes	No	Yes	Yes	No	No	Yes	Yes	Yes	Yes	Never	3 or more times a day	01 in week	Yes	Yes	Yes	Yes	Yes	Yes	Yes	Yes	No	No	No	No	No	No	No
Others	≤ 30 Years	Male	Single	2-5 years	2	Conversation at work place, with family and friends	No	No	Yes	Yes	Yes	No	Yes	I don't Know	Yes	Yes	I don't Know	I don't know	Yes	Yes	No	Yes	Never	3 or more times a day	Never	Yes	Yes	Sometime	Yes	No	No	Yes	Yes	No	Yes	No	No	Yes	Yes	No
Doctor	≤ 30 Years	Male	Married	5-10 years	4 or more	Posts and videos on social media like Facebook & Twitter	No	No	Yes	Yes	Yes	No	Yes	No	Yes	Yes	No	No	Yes	Yes	No	Yes	Never	3 or more times a day	03 or more in day	Yes	No	Yes	Yes	Yes	No	Yes	No	Yes	Yes	No	No	No	Yes	No
Doctor	> 30 Years	Female	Married	2-5 years	4 or more	Posts and videos on social media like Facebook & Twitter	Yes	Yes	Yes	Yes	Yes	No	Yes	No	Yes	Yes	No	No	Yes	Yes	No	Yes	Never	3 or more times a day	Never	Yes	Yes	Yes	Yes	Yes	Yes	Yes	Yes	No	Yes	No	No	No	Yes	No
Others	≤ 30 Years	Male	Married	5-10 years	3	Official websites of WHO & CDC	Yes	Yes	Yes	No	Yes	Yes	Yes	Yes	Yes	Yes	Yes	No	Yes	Yes	Yes	No	Never	3 or more times a day	01 in day	Yes	Yes	No	Yes	Yes	Yes	Yes	Yes	Yes	No	Yes	No	No	Yes	No
Doctor	≤ 30 Years	Female	Single	Less than 1 year	2	Official websites of WHO & CDC	Yes	No	Yes	No	Yes	Yes	Yes	Yes	Yes	Yes	No	I don't know	Yes	Yes	No	Yes	Never	3 or more times a day	03 or more in day	Yes	Yes	Yes	Yes	No	No	Yes	Yes	No	No	No	No	Yes	Yes	No
Doctor	≤ 30 Years	Male	Married	2-5 years	4 or more	Official websites of WHO & CDC	Yes	No	Yes	No	Yes	Yes	Yes	No	Yes	Yes	Yes	I don't know	I don't know	Yes	No	Yes	Never	3 or more times a day	Never	Yes	Sometime	Yes	Yes	Yes	Yes	No	No	No	Yes	No	No	No	No	No
Doctor	> 30 Years	Male	Married	5-10 years	3	Posts and videos on social media like Facebook & Twitter	No	No	Yes	No	Yes	No	Yes	No	I don't Know	Yes	No	Yes	Yes	Yes	No	Yes	Never	3 or more times a day	Never	Yes	Sometime	Sometime	Yes	Yes	Yes	Yes	Yes	No	No	No	No	No	Yes	No
Medical Lab Technologist	> 30 Years	Male	Married	5-10 years	4 or more	Official websites of WHO & CDC	No	No	Yes	No	Yes	No	Yes	No	Yes	Yes	No	Yes	Yes	Yes	Yes	No	3 or more times a day	3 or more times a day	Never	Yes	Yes	Yes	No	Yes	No	No	No	No	No	No	No	No	Yes	No
Medical Lab Technologist	> 30 Years	Female	Married	10 or more years	3	Newspaper and television shows	Yes	No	Yes	No	Yes	No	Yes	No	Yes	Yes	I don't Know	No	No	Yes	No	No	Never	3 or more times a day	Never	Yes	Sometime	Yes	Yes	Yes	No	Yes	Yes	No	Yes	Yes	Yes	Yes	Yes	No
Medical Lab Technologist	> 30 Years	Female	Married	10 or more years	3	Official websites of WHO & CDC	Yes	No	Yes	Yes	Yes	No	Yes	No	Yes	Yes	No	Yes	Yes	Yes	No	Yes	Never	3 or more times a day	Never	Yes	No	Yes	No	Yes	No	Yes	No	No	No	No	No	No	Yes	No
Doctor	≤ 30 Years	Female	Married	2-5 years	3	Conversation at work place, with family and friends	No	No	I don't Know	No	Yes	Yes	Yes	No	Yes	Yes	No	No	No	Yes	No	No	Never	3 or more times a day	Never	Yes	No	Yes	Yes	Yes	Yes	Yes	No	No	Yes	No	No	No	No	No
Doctor	≤ 30 Years	Male	Married	2-5 years	4 or more	Official websites of WHO & CDC	No	No	Yes	No	Yes	Yes	Yes	No	Yes	Yes	No	No	No	Yes	No	Yes	Never	3 or more times a day	01 in week	Yes	Yes	No	Yes	Yes	No	Yes	No	Yes	Yes	Yes	No	No	Yes	No
Doctor	> 30 Years	Female	Married	5-10 years	4 or more	Official websites of WHO & CDC	No	No	I don't Know	No	Yes	Yes	Yes	I don't Know	No	Yes	No	Yes	Yes	Yes	No	Yes	Never	3 or more times a day	Never	Yes	Sometime	Yes	No	Yes	No	Yes	No	No	No	No	No	No	No	No
Doctor	> 30 Years	Female	Married	5-10 years	2	Official websites of WHO & CDC	Yes	No	Yes	No	Yes	Yes	Yes	I don't Know	No	Yes	I don't Know	I don't know	Yes	Yes	No	Yes	Never	3 or more times a day	Never	Yes	No	Yes	Yes	Yes	Yes	Yes	Yes	No	No	No	No	No	Yes	No
Doctor	≤ 30 Years	Female	Married	2-5 years	1	Official websites of WHO & CDC	No	No	Yes	No	Yes	No	No	No	Yes	Yes	No	No	Yes	Yes	No	Yes	Never	3 or more times a day	01 in week	Yes	No	Yes	Yes	Yes	Yes	Yes	No	Yes	Yes	No	No	No	No	No
Medical Lab Technologist	≤ 30 Years	Male	Married	5-10 years	1	Official websites of WHO & CDC	Yes	I don’t Know	Yes	No	I don't Know	Yes	Yes	No	Yes	Yes	No	No	Yes	Yes	No	No	Never	3 or more times a day	01 in day	Yes	Yes	No	No	Yes	Yes	No	Yes	No	No	No	No	No	Yes	No
Medical Lab Technologist	≤ 30 Years	Female	Married	5-10 years	4 or more	Newspaper and television shows	Yes	No	Yes	I don’t Know	Yes	Yes	Yes	No	I don't Know	Yes	I don't Know	I don't know	Yes	Yes	No	Yes	3 or more times a day	3 or more times a day	01 in week	Yes	Yes	Yes	Yes	No	No	Yes	Yes	Yes	No	No	No	Yes	Yes	No
Medical Lab Technologist	≤ 30 Years	Male	Married	5-10 years	4 or more	Official websites of WHO & CDC	No	No	Yes	Yes	Yes	Yes	Yes	No	Yes	Yes	Yes	Yes	Yes	Yes	No	Yes	3 or more times a day	3 or more times a day	Never	Yes	Yes	Yes	Yes	Yes	Yes	Yes	No	No	Yes	No	Yes	Yes	Yes	No
Medical Lab Technologist	≤ 30 Years	Male	Single	2-5 years	4 or more	Official websites of WHO & CDC	No	No	Yes	No	Yes	No	Yes	No	I don't Know	Yes	No	Yes	Yes	Yes	No	Yes	Never	3 or more times a day	Never	Yes	Yes	Yes	No	No	No	No	No	No	No	No	No	No	Yes	No
Doctor	≤ 30 Years	Male	Married	2-5 years	3	Official websites of WHO & CDC	I don’t Know	No	Yes	No	Yes	I don’t Know	Yes	No	No	Yes	Yes	Yes	Yes	Yes	No	Yes	Never	3 or more times a day	02 in day	Yes	Yes	Sometime	Yes	Yes	Yes	No	No	No	Yes	No	No	No	No	No
Medical Lab Technologist	≤ 30 Years	Male	Single	5-10 years	4 or more	Posts and videos on social media like Facebook & Twitter	Yes	No	Yes	No	Yes	No	Yes	No	I don't Know	Yes	I don't Know	Yes	Yes	Yes	Yes	Yes	Never	3 or more times a day	Never	Yes	Yes	Yes	Yes	Yes	No	No	Yes	No	No	No	No	No	Yes	No
Doctor	≤ 30 Years	Female	Single	Less than 1 year	1	Official websites of WHO & CDC	No	No	Yes	No	Yes	I don’t Know	Yes	No	No	Yes	Yes	Yes	Yes	Yes	No	Yes	Never	3 or more times a day	01 in week	Yes	Yes	Yes	Yes	Yes	Yes	No	No	No	Yes	No	No	No	Yes	No
Medical Lab Technologist	≤ 30 Years	Male	Single	2-5 years	4 or more	Official websites of WHO & CDC	Yes	No	Yes	No	Yes	Yes	Yes	No	Yes	Yes	No	Yes	I don't know	Yes	No	Yes	Never	3 or more times a day	03 or more in day	Yes	Yes	Yes	No	No	No	No	No	No	Yes	No	No	No	Yes	No
Doctor	≤ 30 Years	Female	Single	2-5 years	3	Consultation with Doctors & Hospital Staff	No	No	Yes	No	Yes	I don’t Know	Yes	I don't Know	No	Yes	Yes	Yes	Yes	Yes	Yes	Yes	Never	3 or more times a day	03 or more in day	Yes	Yes	Yes	No	Yes	Yes	No	No	No	Yes	No	No	No	No	No
Medical Lab Technologist	≤ 30 Years	Male	Married	2-5 years	4 or more	Official websites of WHO & CDC	Yes	No	Yes	Yes	Yes	No	Yes	No	Yes	Yes	No	Yes	Yes	Yes	No	Yes	Never	3 or more times a day	Never	Yes	Sometime	Yes	Yes	Yes	No	No	No	No	Yes	No	No	No	Yes	No
Nursing	≤ 30 Years	Female	Married	2-5 years	3	Consultation with Doctors & Hospital Staff	No	No	Yes	No	Yes	I don’t Know	Yes	No	No	Yes	Yes	Yes	Yes	Yes	No	No	Never	3 or more times a day	03 or more in day	Yes	Yes	Yes	No	Yes	Yes	Yes	No	No	Yes	No	No	Yes	No	No
Others	≤ 30 Years	Female	Married	2-5 years	3	Official websites of WHO & CDC	No	No	Yes	No	Yes	I don’t Know	Yes	I don't Know	No	Yes	Yes	Yes	Yes	Yes	No	Yes	Never	3 or more times a day	Never	Yes	Yes	Yes	No	Yes	Yes	No	No	No	Yes	No	No	No	No	No
Medical Lab Technologist	≤ 30 Years	Male	Married	5-10 years	2	Consultation with Doctors & Hospital Staff	Yes	Yes	Yes	No	Yes	Yes	No	I don't Know	No	Yes	No	Yes	I don't know	Yes	Yes	Yes	3 or more times a day	2 times a day	02 in day	Yes	Yes	No	Yes	Yes	Yes	No	Yes	Yes	No	No	Yes	Yes	No	Yes
Nursing	≤ 30 Years	Female	Single	Less than 1 year	4 or more	Consultation with Doctors & Hospital Staff	Yes	I don’t Know	I don't Know	Yes	Yes	No	Yes	No	Yes	Yes	Yes	No	Yes	Yes	No	Yes	Never	3 or more times a day	Never	Yes	Yes	No	Yes	Yes	Yes	Yes	Yes	No	Yes	Yes	Yes	Yes	Yes	Yes
Others	≤ 30 Years	Female	Single	2-5 years	3	Conversation at work place, with family and friends	Yes	No	Yes	No	Yes	I don’t Know	Yes	No	No	Yes	Yes	Yes	Yes	Yes	No	No	3 or more times a day	3 or more times a day	Never	Yes	Yes	Sometime	No	Yes	Yes	No	No	No	Yes	No	No	No	No	No
Others	≤ 30 Years	Male	Single	2-5 years	4 or more	Consultation with Doctors & Hospital Staff	No	Yes	Yes	Yes	Yes	I don’t Know	Yes	I don't Know	Yes	Yes	Yes	No	Yes	Yes	No	Yes	Never	3 or more times a day	01 in week	No	No	No	No	Yes	Yes	No	No	Yes	No	No	Yes	Yes	No	No
Nursing	≤ 30 Years	Female	Single	2-5 years	4 or more	Hospital Posters & Cut Outs	No	No	Yes	Yes	Yes	Yes	Yes	No	Yes	Yes	Yes	I don't know	I don't know	Yes	No	Yes	Never	3 or more times a day	03 or more in day	Yes	Yes	Yes	Yes	Yes	Yes	Yes	No	No	No	Yes	No	Yes	Yes	No
Medical Lab Technologist	≤ 30 Years	Male	Single	5-10 years	4 or more	Official websites of WHO & CDC	Yes	No	Yes	No	Yes	No	Yes	No	Yes	Yes	No	Yes	Yes	Yes	No	No	3 or more times a day	3 or more times a day	01 in week	Yes	Yes	Yes	No	No	No	No	No	No	Yes	Yes	No	No	Yes	No
Doctor	≤ 30 Years	Female	Married	Less than 1 year	3	Consultation with Doctors & Hospital Staff	No	No	Yes	No	Yes	I don’t Know	Yes	No	No	Yes	Yes	Yes	Yes	Yes	No	Yes	Never	3 or more times a day	01 in day	Yes	Yes	Yes	Yes	Yes	Yes	Yes	No	No	Yes	No	No	No	No	No
Medical Lab Technologist	≤ 30 Years	Male	Married	5-10 years	2	Consultation with Doctors & Hospital Staff	Yes	Yes	Yes	No	Yes	Yes	No	I don't Know	No	Yes	No	Yes	I don't know	Yes	Yes	Yes	3 or more times a day	2 times a day	02 in day	Yes	Yes	No	Yes	Yes	Yes	No	Yes	Yes	No	No	Yes	Yes	No	Yes
Medical Lab Technologist	> 30 Years	Male	Married	2-5 years	1	Official websites of WHO & CDC	No	No	Yes	No	Yes	Yes	Yes	Yes	Yes	Yes	No	No	Yes	Yes	Yes	Yes	2 times a day	3 or more times a day	01 in week	Yes	Sometime	No	No	No	Yes	Yes	No	No	No	Yes	No	Yes	No	No
Medical Lab Technologist	> 30 Years	Male	Married	10 or more years	1	Official websites of WHO & CDC	Yes	No	Yes	No	Yes	Yes	Yes	Yes	No	Yes	I don't Know	I don't know	Yes	Yes	Yes	Yes	Never	3 or more times a day	Never	Yes	Yes	Yes	Yes	Yes	Yes	Yes	No	No	Yes	No	No	Yes	No	No
Medical Lab Technologist	> 30 Years	Male	Married	10 or more years	1	Official websites of WHO & CDC	Yes	No	Yes	No	Yes	No	Yes	Yes	No	Yes	No	No	Yes	Yes	Yes	Yes	Never	3 or more times a day	01 in day	Yes	Yes	Yes	No	No	No	No	No	No	No	No	No	No	No	No
Others	> 30 Years	Male	Married	10 or more years	3	Posts and videos on social media like Facebook & Twitter	No	No	I don't Know	No	Yes	No	Yes	I don't Know	Yes	Yes	No	Yes	Yes	Yes	No	No	Never	3 or more times a day	Never	Yes	No	Yes	No	Yes	No	No	No	No	No	No	No	No	No	No
Nursing	> 30 Years	Male	Single	Less than 1 year	2	Consultation with Doctors & Hospital Staff	No	No	I don't Know	No	Yes	No	Yes	No	No	Yes	No	Yes	Yes	Yes	No	Yes	Never	3 or more times a day	03 or more in day	Yes	Yes	Yes	No	Yes	Yes	No	No	No	Yes	No	No	No	No	No
Doctor	> 30 Years	Male	Married	10 or more years	3	Public Health Banners & Displays	No	I don’t Know	I don't Know	No	Yes	No	Yes	No	No	Yes	No	Yes	Yes	Yes	No	No	Never	3 or more times a day	Never	Yes	Yes	Yes	No	Yes	No	No	No	No	No	No	No	No	Yes	No
Doctor	> 30 Years	Male	Married	10 or more years	3	Official websites of WHO & CDC	No	No	Yes	No	Yes	Yes	Yes	No	Yes	Yes	No	Yes	No	Yes	No	Yes	Never	3 or more times a day	02 in day	Yes	No	Yes	Yes	Yes	No	Yes	Yes	No	Yes	Yes	No	Yes	Yes	No
Medical Lab Technologist	≤ 30 Years	Male	Married	5-10 years	1	Newspaper and television shows	No	No	Yes	No	Yes	No	Yes	No	Yes	Yes	Yes	No	Yes	Yes	No	Yes	3 or more times a day	3 or more times a day	Never	Yes	Yes	No	No	Yes	No	No	No	No	No	Yes	No	No	Yes	No
Medical Lab Technologist	≤ 30 Years	Male	Single	2-5 years	3	Official websites of WHO & CDC	Yes	No	Yes	Yes	Yes	No	Yes	No	Yes	Yes	No	No	Yes	Yes	No	Yes	Never	3 or more times a day	Never	Yes	Yes	Yes	No	Yes	Yes	No	No	No	No	No	No	No	Yes	No
Others	> 30 Years	Female	Married	2-5 years	2	Consultation with Doctors & Hospital Staff	Yes	Yes	I don't Know	No	Yes	No	Yes	Yes	Yes	Yes	No	No	Yes	Yes	No	Yes	Never	3 or more times a day	Never	Yes	Sometime	Yes	No	Yes	Yes	Yes	No	No	No	No	No	No	Yes	No
Doctor	> 30 Years	Male	Married	5-10 years	4 or more	Public Health Banners & Displays	Yes	No	Yes	No	Yes	Yes	Yes	I don't Know	I don't Know	Yes	No	No	Yes	Yes	No	Yes	Never	3 or more times a day	01 in week	Yes	Yes	Yes	Yes	Yes	No	Yes	No	No	Yes	Yes	Yes	No	Yes	No
Doctor	> 30 Years	Male	Married	10 or more years	2	Official websites of WHO & CDC	Yes	No	Yes	No	Yes	No	Yes	Yes	No	Yes	No	No	Yes	Yes	Yes	Yes	Never	3 or more times a day	02 in day	Yes	Yes	Yes	No	No	Yes	No	No	No	Yes	No	No	No	No	No
Doctor	≤ 30 Years	Male	Single	2-5 years	4 or more	Official websites of WHO & CDC	Yes	No	Yes	No	Yes	Yes	Yes	No	Yes	Yes	No	Yes	Yes	Yes	No	Yes	3 or more times a day	3 or more times a day	Never	Yes	No	Yes	Yes	Yes	No	Yes	Yes	No	Yes	Yes	No	No	Yes	No
Doctor	≤ 30 Years	Male	Single	2-5 years	4 or more	Official websites of WHO & CDC	Yes	No	Yes	No	Yes	Yes	Yes	No	Yes	Yes	No	Yes	Yes	Yes	No	Yes	3 or more times a day	3 or more times a day	Never	Yes	No	Yes	Yes	Yes	No	Yes	Yes	No	Yes	Yes	No	No	Yes	No
Medical Lab Technologist	≤ 30 Years	Male	Single	2-5 years	4 or more	Official websites of WHO & CDC	Yes	No	Yes	Yes	Yes	Yes	Yes	I don't Know	Yes	Yes	Yes	Yes	Yes	Yes	Yes	Yes	3 or more times a day	3 or more times a day	Never	Yes	Yes	Yes	Yes	Yes	Yes	Yes	Yes	No	Yes	Yes	Yes	Yes	Yes	No
Medical Lab Technologist	≤ 30 Years	Male	Married	10 or more years	4 or more	Consultation with Doctors & Hospital Staff	Yes	No	Yes	No	Yes	No	Yes	No	Yes	Yes	No	Yes	Yes	Yes	No	Yes	Never	3 or more times a day	01 in week	Yes	Yes	No	Yes	Yes	No	Yes	Yes	No	No	No	No	No	No	No
Others	≤ 30 Years	Female	Single	Less than 1 year	4 or more	Others	Yes	Yes	I don't Know	Yes	Yes	I don’t Know	Yes	I don't Know	Yes	Yes	No	Yes	Yes	Yes	Yes	No	Never	3 or more times a day	Never	Yes	Yes	Yes	Yes	Yes	Yes	No	Yes	No	No	No	No	Yes	No	No
Medical Lab Technologist	≤ 30 Years	Male	Married	5-10 years	4 or more	Official websites of WHO & CDC	No	No	Yes	No	Yes	No	Yes	No	No	Yes	No	No	Yes	No	Yes	Yes	Never	3 or more times a day	Never	Yes	Yes	Yes	No	Yes	No	No	No	No	No	No	No	No	No	No
Medical Lab Technologist	≤ 30 Years	Female	Single	Less than 1 year	2	Conversation at work place, with family and friends	Yes	No	Yes	Yes	Yes	Yes	I don't Know	Yes	Yes	I don’t Know	No	No	Yes	Yes	No	Yes	3 or more times a day	3 or more times a day	Never	No	Yes	No	Yes	No	No	No	No	Yes	No	Yes	No	No	No	No
Medical Lab Technologist	≤ 30 Years	Female	Single	Less than 1 year	2	Conversation at work place, with family and friends	Yes	No	Yes	Yes	Yes	Yes	I don't Know	Yes	Yes	I don’t Know	No	No	Yes	Yes	No	Yes	3 or more times a day	3 or more times a day	Never	No	Yes	No	Yes	No	No	No	No	Yes	No	Yes	No	No	No	No
Doctor	≤ 30 Years	Female	Single	2-5 years	2	Official websites of WHO & CDC	No	No	Yes	Yes	Yes	No	Yes	I don't Know	Yes	Yes	No	I don't know	I don't know	Yes	No	Yes	Never	3 or more times a day	02 in day	Yes	Sometime	Yes	Yes	Yes	No	Yes	No	No	No	No	No	No	Yes	No
Medical Lab Technologist	≤ 30 Years	Male	Single	2-5 years	4 or more	Posts and videos on social media like Facebook & Twitter	No	No	Yes	No	Yes	Yes	Yes	I don't Know	Yes	Yes	Yes	Yes	Yes	Yes	Yes	Yes	3 or more times a day	3 or more times a day	03 or more in day	Yes	Yes	Yes	Yes	Yes	Yes	Yes	Yes	Yes	Yes	Yes	Yes	Yes	Yes	No
Medical Lab Technologist	> 30 Years	Male	Married	10 or more years	3	Official websites of WHO & CDC	Yes	No	Yes	Yes	Yes	Yes	Yes	No	Yes	Yes	No	No	Yes	Yes	No	Yes	Never	3 or more times a day	Never	Yes	Yes	Yes	Yes	No	Yes	Yes	Yes	No	Yes	No	No	No	Yes	No
Medical Lab Technologist	≤ 30 Years	Male	Single	10 or more years	3	Official websites of WHO & CDC	Yes	No	Yes	Yes	Yes	Yes	Yes	No	Yes	Yes	Yes	Yes	Yes	Yes	No	Yes	3 or more times a day	3 or more times a day	01 in week	Yes	Yes	Yes	Yes	Yes	No	No	No	Yes	No	Yes	No	Yes	Yes	Yes
Medical Lab Technologist	> 30 Years	Male	Married	5-10 years	4 or more	Consultation with Doctors & Hospital Staff	Yes	No	Yes	No	Yes	Yes	Yes	No	No	Yes	No	Yes	Yes	Yes	Yes	Yes	3 or more times a day	3 or more times a day	Never	Yes	Yes	Yes	No	Yes	No	No	No	No	No	No	No	No	Yes	No
Medical Lab Technologist	≤ 30 Years	Male	Single	2-5 years	3	Posts and videos on social media like Facebook & Twitter	No	No	Yes	Yes	Yes	Yes	Yes	No	Yes	Yes	No	Yes	Yes	Yes	No	Yes	Never	3 or more times a day	01 in week	Yes	Yes	Sometime	Yes	Yes	No	Yes	Yes	No	No	Yes	No	No	Yes	No
Medical Lab Technologist	≤ 30 Years	Male	Single	Less than 1 year	3	Consultation with Doctors & Hospital Staff	No	No	Yes	Yes	Yes	Yes	Yes	No	No	Yes	I don't Know	No	I don't know	Yes	Yes	Yes	3 or more times a day	3 or more times a day	Never	Yes	Yes	Yes	Yes	Yes	Yes	No	No	No	Yes	No	No	No	Yes	No
Medical Lab Technologist	≤ 30 Years	Male	Single	Less than 1 year	4 or more	Official websites of WHO & CDC	Yes	No	Yes	I don’t Know	Yes	No	Yes	No	I don't Know	Yes	I don't Know	Yes	Yes	Yes	Yes	Yes	Never	3 or more times a day	Never	Yes	Sometime	Yes	No	No	Yes	No	No	No	No	No	No	No	Yes	No
Medical Lab Technologist	≤ 30 Years	Male	Single	2-5 years	4 or more	Official websites of WHO & CDC	Yes	No	Yes	No	Yes	I don’t Know	No	No	No	Yes	I don't Know	Yes	Yes	Yes	No	Yes	Never	3 or more times a day	Never	Yes	Yes	Yes	No	Yes	Yes	No	No	No	Yes	No	No	No	Yes	Yes
Medical Lab Technologist	≤ 30 Years	Male	Single	2-5 years	4 or more	Official websites of WHO & CDC	Yes	No	Yes	I don’t Know	Yes	Yes	Yes	I don't Know	I don't Know	Yes	No	No	Yes	Yes	No	Yes	Never	3 or more times a day	01 in week	Yes	Yes	Yes	Yes	Yes	Yes	Yes	Yes	No	No	No	No	No	Yes	No
Others	> 30 Years	Female	Married	10 or more years	4 or more	Official websites of WHO & CDC	Yes	No	Yes	No	Yes	No	Yes	No	Yes	Yes	Yes	No	No	Yes	No	Yes	Never	3 or more times a day	01 in week	Yes	No	Yes	No	Yes	Yes	Yes	Yes	No	Yes	No	No	Yes	Yes	No
Medical Lab Technologist	≤ 30 Years	Female	Married	2-5 years	4 or more	Official websites of WHO & CDC	No	No	Yes	No	Yes	Yes	Yes	No	Yes	Yes	No	Yes	I don't know	Yes	No	Yes	Never	3 or more times a day	01 in week	Yes	Yes	Yes	Yes	Yes	Yes	Yes	Yes	No	No	Yes	No	Yes	Yes	No
Nursing	≤ 30 Years	Female	Single	2-5 years	2	Consultation with Doctors & Hospital Staff	No	No	Yes	Yes	Yes	Yes	Yes	I don't Know	No	Yes	No	No	No	Yes	No	No	2 times a day	3 or more times a day	01 in day	Yes	No	Yes	Yes	Yes	Yes	Yes	Yes	Yes	Yes	Yes	Yes	Yes	Yes	Yes
Nursing	≤ 30 Years	Female	Single	Less than 1 year	4 or more	Official websites of WHO & CDC	No	No	Yes	No	Yes	I don’t Know	No	I don't Know	Yes	Yes	I don't Know	No	No	No	No	No	1 times a day	1 times a day	Never	Yes	No	Yes	Yes	Yes	Yes	Yes	Yes	No	No	Yes	Yes	Yes	Yes	Yes
Nursing	> 30 Years	Female	Single	2-5 years	3	Public Health Banners & Displays	No	No	Yes	Yes	Yes	No	Yes	No	No	Yes	Yes	Yes	No	No	No	Yes	1 times a day	2 times a day	02 in day	Yes	No	Yes	Yes	Yes	Yes	Yes	Yes	Yes	Yes	Yes	No	Yes	Yes	No
Nursing	> 30 Years	Female	Married	10 or more years	2	Newspaper and television shows	Yes	No	Yes	Yes	Yes	Yes	Yes	Yes	No	Yes	Yes	Yes	Yes	Yes	Yes	No	Never	1 times a day	02 in day	Yes	Yes	Yes	Yes	No	Yes	Yes	Yes	Yes	Yes	Yes	Yes	Yes	Yes	Yes
Nursing	≤ 30 Years	Female	Married	2-5 years	2	Consultation with Doctors & Hospital Staff	Yes	Yes	Yes	Yes	Yes	Yes	Yes	Yes	Yes	Yes	Yes	No	Yes	Yes	Yes	Yes	1 times a day	1 times a day	01 in day	Yes	Yes	Yes	Yes	Yes	Yes	Yes	Yes	Yes	Yes	Yes	Yes	Yes	Yes	Yes
Doctor	> 30 Years	Female	Married	2-5 years	2	Official websites of WHO & CDC	No	No	Yes	Yes	Yes	Yes	Yes	Yes	Yes	Yes	Yes	No	No	No	No	No	Never	Never	01 in day	Yes	Sometime	Yes	Yes	Yes	Yes	Yes	Yes	No	Yes	Yes	No	Yes	Yes	Yes
Doctor	≤ 30 Years	Female	Single	2-5 years	3	Conversation at work place, with family and friends	Yes	No	Yes	Yes	Yes	Yes	Yes	Yes	Yes	Yes	Yes	No	No	Yes	No	No	Never	Never	03 or more in day	Yes	No	Yes	Yes	Yes	Yes	Yes	Yes	Yes	Yes	Yes	Yes	Yes	Yes	No
Doctor	> 30 Years	Female	Married	2-5 years	4 or more	Consultation with Doctors & Hospital Staff	Yes	Yes	Yes	Yes	Yes	Yes	No	Yes	Yes	Yes	Yes	Yes	No	Yes	No	Yes	1 times a day	1 times a day	03 or more in day	Yes	Yes	Yes	Yes	Yes	Yes	Yes	Yes	Yes	Yes	Yes	Yes	Yes	Yes	Yes
Doctor	> 30 Years	Female	Married	10 or more years	4 or more	Hospital Posters & Cut Outs	Yes	No	Yes	Yes	Yes	Yes	Yes	Yes	Yes	Yes	Yes	Yes	Yes	Yes	Yes	Yes	1 times a day	1 times a day	03 or more in day	Yes	Yes	Yes	Yes	Yes	Yes	Yes	Yes	Yes	Yes	Yes	Yes	Yes	Yes	Yes
Doctor	> 30 Years	Female	Married	2-5 years	3	Public Health Banners & Displays	Yes	No	Yes	Yes	Yes	Yes	Yes	Yes	Yes	I don’t Know	Yes	Yes	Yes	Yes	Yes	Yes	Never	1 times a day	01 in day	Yes	Yes	No	Yes	Yes	Yes	Yes	Yes	Yes	Yes	Yes	Yes	Yes	Yes	Yes
Doctor	> 30 Years	Female	Married	10 or more years	4 or more	Consultation with Doctors & Hospital Staff	Yes	No	Yes	Yes	I don't Know	Yes	Yes	Yes	Yes	Yes	Yes	Yes	No	Yes	Yes	Yes	Never	3 or more times a day	Never	Yes	Sometime	Yes	Yes	Yes	Yes	Yes	Yes	Yes	Yes	Yes	Yes	Yes	Yes	Yes
Doctor	≤ 30 Years	Female	Single	2-5 years	3	Newspaper and television shows	No	No	Yes	No	Yes	No	Yes	No	Yes	Yes	No	No	Yes	Yes	No	Yes	Never	3 or more times a day	Never	Yes	No	Yes	Yes	Yes	No	Yes	Yes	Yes	Yes	No	No	No	No	No
Doctor	≤ 30 Years	Female	Single	Less than 1 year	2	Newspaper and television shows	Yes	Yes	Yes	No	Yes	Yes	Yes	I don't Know	Yes	Yes	Yes	No	Yes	Yes	Yes	Yes	2 times a day	3 or more times a day	03 or more in day	Yes	Yes	Sometime	Yes	No	Yes	Yes	Yes	Yes	Yes	No	No	Yes	Yes	Yes
Nursing	> 30 Years	Female	Married	2-5 years	2	Consultation with Doctors & Hospital Staff	No	No	Yes	No	Yes	Yes	Yes	No	Yes	No	No	No	No	Yes	Yes	Yes	Never	3 or more times a day	03 or more in day	Yes	Yes	Yes	No	Yes	Yes	Yes	No	No	No	No	No	Yes	Yes	No
Nursing	≤ 30 Years	Male	Married	2-5 years	2	Consultation with Doctors & Hospital Staff	No	No	Yes	No	Yes	Yes	Yes	No	Yes	No	No	Yes	Yes	Yes	No	No	Never	3 or more times a day	03 or more in day	Yes	Sometime	Yes	Yes	No	No	Yes	Yes	No	Yes	No	No	Yes	No	Yes
Medical Lab Technologist	≤ 30 Years	Male	Single	2-5 years	4 or more	Official websites of WHO & CDC	No	No	Yes	I don’t Know	Yes	I don’t Know	Yes	No	I don't Know	Yes	No	Yes	Yes	Yes	Yes	No	Never	3 or more times a day	Never	Yes	Sometime	Yes	Yes	No	No	No	Yes	Yes	No	No	No	No	Yes	No
Medical Lab Technologist	≤ 30 Years	Male	Single	Less than 1 year	4 or more	Official websites of WHO & CDC	Yes	No	Yes	No	No	No	Yes	No	I don't Know	Yes	No	I don't know	Yes	Yes	Yes	No	Never	3 or more times a day	Never	Yes	Yes	Sometime	No	Yes	No	Yes	Yes	Yes	No	No	No	No	No	No
Medical Lab Technologist	≤ 30 Years	Female	Single	2-5 years	3	Others	No	I don’t Know	I don't Know	I don’t Know	Yes	I don’t Know	Yes	I don't Know	No	I don’t Know	I don't Know	I don't know	Yes	Yes	No	No	Never	3 or more times a day	Never	Yes	Yes	Yes	Yes	Yes	No	Yes	Yes	No	Yes	No	No	No	Yes	No
Medical Lab Technologist	≤ 30 Years	Female	Single	Less than 1 year	2	Posts and videos on social media like Facebook & Twitter	No	No	Yes	Yes	Yes	No	Yes	No	No	Yes	No	Yes	Yes	Yes	Yes	Yes	Never	3 or more times a day	Never	Yes	Yes	Yes	No	Yes	No	Yes	Yes	No	No	No	No	Yes	Yes	No
Medical Lab Technologist	≤ 30 Years	Male	Married	5-10 years	4 or more	Consultation with Doctors & Hospital Staff	Yes	No	Yes	No	Yes	No	Yes	Yes	Yes	Yes	Yes	No	No	Yes	No	Yes	Never	3 or more times a day	Never	Yes	Yes	Yes	Yes	Yes	No	Yes	Yes	No	No	No	No	No	Yes	No
Medical Lab Technologist	≤ 30 Years	Male	Single	2-5 years	3	Posts and videos on social media like Facebook & Twitter	Yes	No	Yes	No	Yes	No	Yes	No	No	I don’t Know	I don't Know	Yes	Yes	Yes	No	Yes	1 times a day	3 or more times a day	Never	Yes	No	Sometime	No	No	No	Yes	No	No	No	No	No	No	Yes	No
Medical Lab Technologist	≤ 30 Years	Male	Single	2-5 years	3	Posts and videos on social media like Facebook & Twitter	Yes	No	Yes	No	Yes	No	Yes	No	No	I don’t Know	I don't Know	Yes	Yes	Yes	No	Yes	1 times a day	3 or more times a day	Never	Yes	No	Sometime	No	No	No	Yes	No	No	No	No	No	No	Yes	No
Medical Lab Technologist	≤ 30 Years	Male	Single	2-5 years	4 or more	Official websites of WHO & CDC	Yes	No	Yes	No	Yes	No	Yes	No	Yes	Yes	No	No	Yes	Yes	No	Yes	Never	3 or more times a day	Never	Yes	Sometime	Yes	Yes	Yes	Yes	Yes	No	No	No	No	No	No	Yes	No
Medical Lab Technologist	≤ 30 Years	Male	Single	5-10 years	3	Official websites of WHO & CDC	No	No	Yes	No	No	No	No	No	No	No	No	No	No	No	No	No	3 or more times a day	3 or more times a day	Never	Yes	Yes	No	No	No	No	No	No	No	Yes	No	No	No	No	No
Medical Lab Technologist	≤ 30 Years	Male	Married	2-5 years	4 or more	Newspaper and television shows	No	No	Yes	Yes	No	Yes	Yes	No	Yes	Yes	No	Yes	Yes	Yes	Yes	No	Never	3 or more times a day	Never	No	Sometime	No	No	No	No	No	No	No	No	No	No	No	No	Yes
Medical Lab Technologist	≤ 30 Years	Male	Single	2-5 years	4 or more	Official websites of WHO & CDC	No	No	Yes	I don’t Know	Yes	Yes	Yes	I don't Know	I don't Know	Yes	I don't Know	I don't know	Yes	Yes	No	Yes	Never	3 or more times a day	Never	Yes	Yes	No	No	Yes	No	No	No	No	No	No	No	No	Yes	No
Medical Lab Technologist	> 30 Years	Male	Married	10 or more years	4 or more	Newspaper and television shows	Yes	No	Yes	No	Yes	Yes	Yes	Yes	No	Yes	No	Yes	Yes	Yes	No	Yes	Never	3 or more times a day	02 in day	Yes	Sometime	No	No	No	Yes	Yes	No	No	No	No	No	No	Yes	No
Medical Lab Technologist	≤ 30 Years	Female	Single	Less than 1 year	4 or more	Posts and videos on social media like Facebook & Twitter	Yes	No	Yes	Yes	Yes	Yes	Yes	No	Yes	Yes	I don't Know	Yes	Yes	Yes	No	No	Never	3 or more times a day	Never	Yes	Yes	Sometime	Yes	Yes	Yes	Yes	Yes	No	Yes	No	Yes	Yes	Yes	Yes
Medical Lab Technologist	≤ 30 Years	Female	Single	2-5 years	4 or more	Posts and videos on social media like Facebook & Twitter	Yes	No	Yes	I don’t Know	Yes	No	Yes	Yes	Yes	Yes	No	Yes	Yes	Yes	Yes	Yes	Never	3 or more times a day	Never	Yes	Sometime	Yes	No	Yes	No	Yes	No	No	Yes	No	No	No	No	No
Medical Lab Technologist	> 30 Years	Male	Married	10 or more years	4 or more	Posts and videos on social media like Facebook & Twitter	I don’t Know	No	Yes	I don’t Know	Yes	No	Yes	I don't Know	I don't Know	Yes	I don't Know	Yes	Yes	I don't know	Yes	Yes	Never	3 or more times a day	Never	Yes	Yes	Yes	No	No	Yes	No	No	No	No	No	No	No	No	No
Medical Lab Technologist	≤ 30 Years	Female	Single	Less than 1 year	4 or more	Posts and videos on social media like Facebook & Twitter	Yes	No	Yes	Yes	I don't Know	Yes	Yes	No	No	Yes	No	No	Yes	Yes	Yes	No	Never	3 or more times a day	Never	Yes	No	No	No	Yes	Yes	Yes	No	No	No	No	No	Yes	Yes	No
Others	≤ 30 Years	Male	Single	Less than 1 year	4 or more	Official websites of WHO & CDC	Yes	I don’t Know	I don't Know	No	Yes	Yes	Yes	I don't Know	I don't Know	I don’t Know	I don't Know	Yes	Yes	I don't know	No	Yes	Never	3 or more times a day	01 in week	No	No	Yes	No	No	No	No	No	No	No	Yes	No	No	No	No
Medical Lab Technologist	≤ 30 Years	Male	Single	Less than 1 year	2	Posts and videos on social media like Facebook & Twitter	No	I don’t Know	I don't Know	Yes	I don't Know	Yes	Yes	I don't Know	No	Yes	I don't Know	Yes	Yes	Yes	No	No	2 times a day	3 or more times a day	Never	Yes	No	Yes	No	Yes	Yes	Yes	Yes	No	Yes	Yes	No	Yes	Yes	No
Medical Lab Technologist	≤ 30 Years	Male	Single	Less than 1 year	2	Posts and videos on social media like Facebook & Twitter	No	I don’t Know	I don't Know	Yes	I don't Know	Yes	Yes	I don't Know	No	Yes	I don't Know	Yes	Yes	Yes	No	No	2 times a day	3 or more times a day	Never	Yes	No	Yes	No	Yes	Yes	Yes	Yes	No	Yes	Yes	No	Yes	Yes	No
Medical Lab Technologist	≤ 30 Years	Male	Single	Less than 1 year	2	Posts and videos on social media like Facebook & Twitter	No	I don’t Know	I don't Know	Yes	I don't Know	Yes	Yes	I don't Know	No	Yes	I don't Know	Yes	Yes	Yes	No	No	2 times a day	3 or more times a day	Never	Yes	No	Yes	No	Yes	Yes	Yes	Yes	No	Yes	Yes	No	Yes	Yes	No
Medical Lab Technologist	≤ 30 Years	Male	Single	Less than 1 year	2	Posts and videos on social media like Facebook & Twitter	No	I don’t Know	I don't Know	Yes	I don't Know	Yes	Yes	I don't Know	No	Yes	I don't Know	Yes	Yes	Yes	No	No	2 times a day	3 or more times a day	Never	Yes	No	Yes	No	Yes	Yes	Yes	Yes	No	Yes	Yes	No	Yes	Yes	No
Medical Lab Technologist	≤ 30 Years	Male	Single	2-5 years	4 or more	Hospital Posters & Cut Outs	Yes	Yes	Yes	No	Yes	Yes	Yes	No	Yes	Yes	No	Yes	Yes	Yes	No	Yes	3 or more times a day	3 or more times a day	Never	Yes	Sometime	Yes	Yes	Yes	No	Yes	Yes	Yes	No	Yes	No	No	Yes	No
Medical Lab Technologist	≤ 30 Years	Male	Single	Less than 1 year	1	Newspaper and television shows	Yes	No	Yes	No	Yes	No	Yes	No	Yes	Yes	No	Yes	Yes	Yes	Yes	No	Never	3 or more times a day	Never	Yes	Yes	Yes	No	Yes	Yes	No	No	No	Yes	No	No	No	Yes	No
Medical Lab Technologist	≤ 30 Years	Female	Single	Less than 1 year	2	Official websites of WHO & CDC	No	I don’t Know	I don't Know	No	Yes	Yes	Yes	No	I don't Know	Yes	No	No	Yes	Yes	No	Yes	Never	3 or more times a day	Never	Yes	Yes	Yes	Yes	No	Yes	No	Yes	No	No	No	No	No	Yes	No
Medical Lab Technologist	> 30 Years	Male	Married	10 or more years	4 or more	Newspaper and television shows	Yes	No	Yes	Yes	Yes	No	Yes	No	Yes	Yes	Yes	Yes	Yes	Yes	No	Yes	Never	3 or more times a day	01 in day	Yes	Yes	Yes	No	Yes	No	Yes	Yes	No	Yes	Yes	No	No	Yes	No
Medical Lab Technologist	≤ 30 Years	Female	Single	2-5 years	4 or more	Posts and videos on social media like Facebook & Twitter	Yes	No	Yes	Yes	Yes	No	Yes	No	No	Yes	No	Yes	Yes	Yes	No	Yes	Never	3 or more times a day	Never	Yes	Yes	Yes	No	Yes	Yes	Yes	No	No	Yes	Yes	No	No	Yes	No
Medical Lab Technologist	≤ 30 Years	Male	Single	2-5 years	4 or more	Official websites of WHO & CDC	No	I don’t Know	Yes	I don’t Know	Yes	I don’t Know	Yes	I don't Know	No	Yes	No	Yes	Yes	I don't know	No	Yes	Never	3 or more times a day	Never	Yes	Yes	Sometime	Yes	Yes	No	No	No	No	No	No	No	No	Yes	No
Medical Lab Technologist	≤ 30 Years	Male	Single	Less than 1 year	4 or more	Official websites of WHO & CDC	No	I don’t Know	I don't Know	No	Yes	Yes	Yes	No	Yes	Yes	No	Yes	Yes	Yes	No	Yes	Never	3 or more times a day	Never	Yes	No	Yes	No	No	No	Yes	No	No	No	Yes	No	No	No	No
Nursing	≤ 30 Years	Male	Single	Less than 1 year	2	Posts and videos on social media like Facebook & Twitter	I don’t Know	I don’t Know	I don't Know	I don’t Know	I don't Know	Yes	Yes	No	I don't Know	I don’t Know	Yes	Yes	Yes	Yes	No	Yes	Never	3 or more times a day	03 or more in day	Yes	Sometime	No	No	Yes	Yes	No	No	No	Yes	No	No	No	Yes	No
Medical Lab Technologist	≤ 30 Years	Female	Single	Less than 1 year	3	Official websites of WHO & CDC	Yes	No	Yes	No	Yes	Yes	Yes	No	Yes	Yes	I don't Know	I don't know	Yes	I don't know	No	Yes	Never	3 or more times a day	Never	Yes	Yes	Yes	No	No	No	No	No	No	Yes	No	No	No	Yes	No
Medical Lab Technologist	≤ 30 Years	Male	Single	Less than 1 year	4 or more	Posts and videos on social media like Facebook & Twitter	No	No	Yes	No	Yes	No	Yes	No	No	Yes	No	Yes	Yes	Yes	Yes	No	Never	3 or more times a day	Never	Yes	No	No	Yes	Yes	Yes	Yes	No	No	No	No	No	Yes	Yes	Yes
Medical Lab Technologist	≤ 30 Years	Female	Single	Less than 1 year	1	Official websites of WHO & CDC	No	No	Yes	No	Yes	I don’t Know	Yes	I don't Know	Yes	Yes	No	Yes	Yes	Yes	Yes	Yes	Never	3 or more times a day	Never	Yes	Sometime	Yes	Yes	Yes	No	Yes	Yes	No	No	No	No	No	No	No
Medical Lab Technologist	≤ 30 Years	Female	Single	Less than 1 year	4 or more	Newspaper and television shows	No	No	Yes	No	Yes	No	Yes	No	No	Yes	Yes	Yes	Yes	Yes	No	No	Never	3 or more times a day	Never	Yes	Yes	Yes	No	Yes	No	No	No	No	No	No	No	No	No	No
Medical Lab Technologist	≤ 30 Years	Male	Single	Less than 1 year	3	Official websites of WHO & CDC	Yes	Yes	Yes	Yes	Yes	Yes	Yes	Yes	No	Yes	No	No	Yes	Yes	Yes	Yes	3 or more times a day	3 or more times a day	Never	Yes	Yes	Yes	No	No	No	Yes	Yes	No	Yes	No	No	Yes	Yes	Yes
Medical Lab Technologist	≤ 30 Years	Female	Single	2-5 years	3	Newspaper and television shows	Yes	No	Yes	No	Yes	No	Yes	Yes	No	Yes	No	Yes	Yes	Yes	No	Yes	Never	3 or more times a day	Never	Yes	Yes	Yes	Yes	No	Yes	Yes	Yes	No	No	No	No	Yes	Yes	No
Medical Lab Technologist	≤ 30 Years	Male	Single	Less than 1 year	4 or more	Newspaper and television shows	No	No	Yes	No	Yes	No	Yes	Yes	Yes	Yes	No	Yes	Yes	Yes	No	Yes	1 times a day	3 or more times a day	01 in day	Yes	Yes	Yes	No	Yes	Yes	No	No	No	No	No	No	No	Yes	No
Medical Lab Technologist	≤ 30 Years	Male	Single	2-5 years	3	Official websites of WHO & CDC	Yes	No	Yes	No	Yes	Yes	No	No	Yes	Yes	No	I don't know	I don't know	I don't know	No	Yes	Never	3 or more times a day	Never	Yes	Yes	Yes	Yes	Yes	No	Yes	No	No	No	No	No	No	No	No
Doctor	≤ 30 Years	Male	Married	2-5 years	3	Official websites of WHO & CDC	No	No	Yes	No	Yes	No	Yes	No	Yes	Yes	No	No	No	Yes	No	Yes	3 or more times a day	3 or more times a day	01 in week	Yes	No	Yes	Yes	No	No	Yes	Yes	Yes	Yes	Yes	No	No	Yes	No
Nursing	≤ 30 Years	Female	Single	2-5 years	3	Consultation with Doctors & Hospital Staff	No	No	Yes	No	Yes	Yes	Yes	No	Yes	Yes	Yes	No	No	Yes	No	Yes	Never	3 or more times a day	02 in day	Yes	Sometime	Yes	Yes	Yes	No	Yes	Yes	Yes	Yes	Yes	No	No	Yes	No
Medical Lab Technologist	> 30 Years	Male	Married	10 or more years	4 or more	Posts and videos on social media like Facebook & Twitter	No	No	Yes	No	Yes	No	Yes	No	I don't Know	Yes	No	No	Yes	Yes	Yes	No	Never	3 or more times a day	03 or more in day	Yes	Yes	Yes	Yes	Yes	No	Yes	Yes	Yes	No	No	No	Yes	No	No
Others	> 30 Years	Male	Married	5-10 years	4 or more	Official websites of WHO & CDC	No	No	Yes	Yes	Yes	No	Yes	No	No	Yes	No	Yes	Yes	No	Yes	Yes	Never	3 or more times a day	01 in week	Yes	Yes	Yes	No	Yes	Yes	No	No	No	No	No	No	No	No	No
Medical Lab Technologist	> 30 Years	Male	Married	10 or more years	4 or more	Newspaper and television shows	No	No	Yes	No	Yes	No	I don't Know	I don't Know	I don't Know	Yes	No	No	Yes	Yes	No	Yes	Never	3 or more times a day	03 or more in day	Yes	Sometime	Sometime	Yes	Yes	Yes	No	Yes	No	Yes	No	No	Yes	Yes	No
Others	≤ 30 Years	Male	Single	2-5 years	1	Posts and videos on social media like Facebook & Twitter	I don’t Know	I don’t Know	I don't Know	I don’t Know	I don't Know	Yes	I don't Know	I don't Know	I don't Know	I don’t Know	I don't Know	I don't know	I don't know	I don't know	No	Yes	Never	3 or more times a day	03 or more in day	Yes	Yes	Yes	Yes	Yes	Yes	Yes	Yes	No	Yes	No	No	No	Yes	No
Medical Lab Technologist	> 30 Years	Male	Married	10 or more years	3	Conversation at work place, with family and friends	No	No	Yes	Yes	Yes	Yes	Yes	Yes	Yes	Yes	No	Yes	Yes	No	Yes	Yes	Never	3 or more times a day	Never	No	No	Yes	No	No	Yes	No	No	No	Yes	No	No	No	No	No
Doctor	≤ 30 Years	Male	Married	10 or more years	1	Posts and videos on social media like Facebook & Twitter	Yes	No	Yes	No	Yes	Yes	Yes	No	Yes	Yes	Yes	I don't know	Yes	Yes	No	Yes	2 times a day	3 or more times a day	01 in day	Yes	Sometime	Sometime	No	Yes	Yes	Yes	No	No	No	No	No	No	No	No
Doctor	≤ 30 Years	Male	Single	2-5 years	2	Official websites of WHO & CDC	No	No	Yes	No	Yes	No	Yes	No	Yes	Yes	No	No	No	Yes	No	Yes	Never	3 or more times a day	01 in day	No	Yes	Yes	Yes	Yes	No	Yes	Yes	Yes	Yes	Yes	No	No	Yes	No
Doctor	≤ 30 Years	Male	Married	2-5 years	4 or more	Official websites of WHO & CDC	No	No	Yes	No	Yes	No	Yes	No	No	Yes	No	No	No	Yes	No	Yes	Never	3 or more times a day	01 in week	Yes	Yes	Yes	Yes	Yes	Yes	No	No	Yes	Yes	Yes	No	No	Yes	No
Nursing	> 30 Years	Female	Married	5-10 years	4 or more	Consultation with Doctors & Hospital Staff	No	No	I don't Know	No	Yes	I don’t Know	Yes	I don't Know	I don't Know	Yes	Yes	I don't know	No	I don't know	No	No	Never	3 or more times a day	01 in day	Yes	Yes	Yes	Yes	Yes	No	Yes	Yes	Yes	Yes	Yes	No	Yes	Yes	No
Medical Lab Technologist	≤ 30 Years	Male	Single	Less than 1 year	4 or more	Official websites of WHO & CDC	No	I don’t Know	I don't Know	No	Yes	Yes	Yes	No	Yes	Yes	No	Yes	Yes	Yes	No	Yes	Never	3 or more times a day	Never	Yes	No	Yes	No	No	No	Yes	No	No	No	Yes	No	No	No	No
Medical Lab Technologist	≤ 30 Years	Female	Single	2-5 years	4 or more	Posts and videos on social media like Facebook & Twitter	Yes	No	Yes	Yes	Yes	Yes	Yes	No	Yes	Yes	Yes	No	Yes	Yes	No	Yes	1 times a day	3 or more times a day	Never	Yes	Yes	Yes	No	No	Yes	No	No	No	Yes	No	No	No	No	No
Others	≤ 30 Years	Female	Single	2-5 years	3	Newspaper and television shows	Yes	No	Yes	No	Yes	Yes	Yes	I don't Know	Yes	Yes	No	Yes	Yes	Yes	No	Yes	Never	3 or more times a day	Never	Yes	Yes	Yes	Yes	Yes	No	No	No	No	No	No	No	Yes	Yes	No
Others	≤ 30 Years	Female	Single	Less than 1 year	2	Newspaper and television shows	No	I don’t Know	I don't Know	No	Yes	No	Yes	No	No	Yes	Yes	No	Yes	Yes	Yes	No	Never	3 or more times a day	Never	Yes	Yes	Yes	No	No	No	No	No	No	No	No	No	No	No	No
Doctor	≤ 30 Years	Male	Single	Less than 1 year	2	Official websites of WHO & CDC	I don’t Know	I don’t Know	I don't Know	No	Yes	Yes	Yes	No	No	Yes	I don't Know	I don't know	Yes	Yes	No	Yes	Never	3 or more times a day	Never	Yes	Yes	No	Yes	No	No	Yes	Yes	No	No	No	No	No	Yes	No
Doctor	≤ 30 Years	Female	Single	Less than 1 year	3	Posts and videos on social media like Facebook & Twitter	Yes	No	Yes	No	Yes	Yes	Yes	Yes	Yes	Yes	No	No	Yes	Yes	No	Yes	3 or more times a day	3 or more times a day	Never	Yes	Sometime	Yes	No	Yes	No	No	No	No	No	No	No	Yes	Yes	No
Doctor	≤ 30 Years	Male	Single	2-5 years	4 or more	Official websites of WHO & CDC	No	No	Yes	No	Yes	Yes	Yes	Yes	I don't Know	Yes	No	I don't know	Yes	Yes	No	No	3 or more times a day	3 or more times a day	01 in week	Yes	Sometime	Yes	Yes	Yes	No	Yes	Yes	Yes	Yes	No	No	No	No	No
Doctor	> 30 Years	Male	Married	10 or more years	4 or more	Newspaper and television shows	No	No	Yes	No	Yes	Yes	Yes	Yes	No	Yes	No	No	Yes	Yes	Yes	Yes	3 or more times a day	3 or more times a day	Never	Yes	Sometime	Yes	No	No	Yes	Yes	Yes	No	Yes	No	No	No	Yes	No
Doctor	≤ 30 Years	Female	Married	2-5 years	1	Official websites of WHO & CDC	Yes	No	Yes	Yes	Yes	No	Yes	No	No	Yes	No	Yes	No	Yes	No	Yes	Never	3 or more times a day	03 or more in day	Yes	Yes	Yes	Yes	Yes	Yes	Yes	Yes	No	No	No	Yes	Yes	Yes	No
Doctor	> 30 Years	Female	Married	10 or more years	2	Official websites of WHO & CDC	No	No	Yes	No	Yes	No	Yes	Yes	I don't Know	Yes	No	No	Yes	Yes	No	Yes	Never	3 or more times a day	01 in week	Yes	Sometime	Yes	No	Yes	Yes	Yes	No	No	No	No	No	No	Yes	No
Medical Lab Technologist	> 30 Years	Male	Married	5-10 years	4 or more	Others	Yes	No	Yes	No	Yes	Yes	I don't know	Yes	Yes	No	I don't Know	I don't know	I don't know	Yes	Yes	Never	3 or more times a day	Never	Yes	Sometime	Sometime	No	Yes	Yes	No	No	No	No	No	No	No	Yes	Yes
